# Supplementary material for: Improving Ovine Behavioral Pain Diagnosis by Implementing Statistical Weightings Based on Logistic Regression and Random Forest Algorithms
Source: Animals (Basel). 2022 Oct 26;12(21):2940. doi: 10.3390/ani12212940 (PMC9657563; doi:10.3390/ani12212940)
Supplement: Supplementary file 1 [file animals-12-02940-s001.zip]

Archive with 3 entries (3 files):
- Dataset 10.08.22.xlsx
- FigureS1.html
- FigureS2.html
