# Supplementary material for: Improving Ovine Behavioral Pain Diagnosis by Implementing Statistical Weightings Based on Logistic Regression and Random Forest Algorithms
Source: Animals (Basel). 2022 Oct 26;12(21):2940. doi: 10.3390/ani12212940 (PMC9657563; doi:10.3390/ani12212940)
Supplement: Supplementary file 1 [file animals-12-02940-s001.zip › Dataset 10.08.22.xlsx]

## Sheet: Dataset
Data	Evaluators	Phases	Sheep	Breeding	Time.Points	Specialist.Opinion	Interaction	Activity	Locomotion	Head.Position	Appetite	Posture	Arched.Back	Extend.Head	Lying.Down	Moves.Tail	USAPS
Test	Evaluator.4	P1	1	Laucane	M1	0	1	2	0	0	0	0	0	0	0	0	3
Test	Evaluator.4	P1	1	Laucane	M2	0	1	2	2	1	0	0	0	0	0	0	6
Test	Evaluator.4	P1	1	Laucane	M3	1	2	2	2	2	0	0	0	0	0	0	8
Test	Evaluator.4	P1	1	Laucane	M4	0	0	0	0	0	0	0	0	0	0	0	0
Training	Evaluator.4	P1	2	Laucane	M1	1	1	2	1	1	2	0	0	0	0	0	7
Training	Evaluator.4	P1	2	Laucane	M2	1	1	2	2	2	1	1	0	1	0	0	9
Training	Evaluator.4	P1	2	Laucane	M3	1	1	2	1	2	0	1	0	1	0	0	7
Training	Evaluator.4	P1	2	Laucane	M4	0	1	0	1	0	0	0	0	0	0	0	2
Training	Evaluator.4	P1	3	Dorper	M1	0	1	2	1	0	2	1	0	1	0	0	7
Training	Evaluator.4	P1	3	Dorper	M2	1	1	2	2	1	0	2	1	1	0	0	8
Training	Evaluator.4	P1	3	Dorper	M3	0	1	0	0	0	0	1	0	1	0	0	2
Training	Evaluator.4	P1	3	Dorper	M4	0	0	0	0	0	0	0	0	0	0	0	0
Test	Evaluator.4	P1	4	Dorper	M1	1	1	2	2	1	0	0	0	0	0	0	6
Test	Evaluator.4	P1	4	Dorper	M2	1	1	2	2	1	0	2	1	1	0	0	8
Test	Evaluator.4	P1	4	Dorper	M3	0	0	0	2	1	0	0	0	0	0	0	3
Test	Evaluator.4	P1	4	Dorper	M4	0	1	0	0	0	0	1	1	0	0	0	2
Training	Evaluator.4	P1	5	Laucane	M1	0	1	2	0	0	2	0	0	0	0	0	5
Training	Evaluator.4	P1	5	Laucane	M2	1	1	2	2	1	0	0	0	0	0	0	6
Training	Evaluator.4	P1	5	Laucane	M3	0	0	0	0	0	0	0	0	0	0	0	0
Training	Evaluator.4	P1	5	Laucane	M4	0	0	0	1	1	0	0	0	0	0	0	2
Training	Evaluator.4	P1	6	Bergam cia	M1	0	1	0	1	1	2	0	0	0	0	0	5
Training	Evaluator.4	P1	6	Bergam cia	M2	1	2	2	2	1	0	0	0	0	0	0	7
Training	Evaluator.4	P1	6	Bergam cia	M3	1	1	2	2	1	0	0	0	0	0	0	6
Training	Evaluator.4	P1	6	Bergam cia	M4	1	1	0	0	1	0	0	0	0	0	0	2
Training	Evaluator.4	P1	7	Laucane	M1	0	0	0	0	1	2	0	0	0	0	0	3
Training	Evaluator.4	P1	7	Laucane	M2	1	1	2	2	2	2	2	0	1	1	0	11
Training	Evaluator.4	P1	7	Laucane	M3	1	1	2	2	1	0	0	0	0	0	0	6
Training	Evaluator.4	P1	7	Laucane	M4	1	1	2	1	1	0	0	0	0	0	0	5
Training	Evaluator.4	P1	8	Bergam cia	M1	1	1	1	1	2	0	1	0	0	0	1	6
Training	Evaluator.4	P1	8	Bergam cia	M2	1	2	2	2	1	2	0	0	0	0	0	9
Training	Evaluator.4	P1	8	Bergam cia	M3	1	1	2	2	1	1	2	0	1	1	0	9
Training	Evaluator.4	P1	8	Bergam cia	M4	0	0	1	2	1	0	0	0	0	0	0	4
Training	Evaluator.4	P1	9	Dorper	M1	0	0	0	0	0	2	0	0	0	0	0	2
Training	Evaluator.4	P1	9	Dorper	M2	1	1	2	2	1	0	1	0	1	0	0	7
Training	Evaluator.4	P1	9	Dorper	M3	0	1	0	1	1	0	0	0	0	0	0	3
Training	Evaluator.4	P1	9	Dorper	M4	1	1	2	0	1	0	2	1	1	0	1	6
Training	Evaluator.4	P1	10	Dorper	M1	0	0	0	0	0	0	0	0	0	0	0	0
Training	Evaluator.4	P1	10	Dorper	M2	1	1	2	2	2	2	0	0	0	0	0	9
Training	Evaluator.4	P1	10	Dorper	M3	1	1	2	2	0	0	0	0	0	0	0	5
Training	Evaluator.4	P1	10	Dorper	M4	0	0	0	0	0	0	0	0	0	0	0	0
Training	Evaluator.4	P1	11	Bergam cia	M1	1	0	2	2	1	2	1	0	1	0	0	8
Training	Evaluator.4	P1	11	Bergam cia	M2	1	1	2	2	2	0	1	0	1	0	0	8
Training	Evaluator.4	P1	11	Bergam cia	M3	1	2	2	2	2	1	0	0	0	0	0	9
Training	Evaluator.4	P1	11	Bergam cia	M4	0	0	2	2	0	2	0	0	0	0	0	6
Training	Evaluator.4	P1	12	Bergam cia	M1	0	0	0	0	1	0	0	0	0	0	0	1
Training	Evaluator.4	P1	12	Bergam cia	M2	1	2	2	2	2	1	0	0	0	0	0	9
Training	Evaluator.4	P1	12	Bergam cia	M3	1	1	2	1	1	0	0	0	0	0	0	5
Training	Evaluator.4	P1	12	Bergam cia	M4	0	0	0	0	0	0	0	0	0	0	0	0
Training	Evaluator.4	P1	13	Bergam cia	M1	1	1	2	2	0	0	1	0	0	1	0	6
Training	Evaluator.4	P1	13	Bergam cia	M2	1	2	2	2	2	2	2	0	1	1	0	12
Training	Evaluator.4	P1	13	Bergam cia	M3	1	0	1	2	1	0	1	0	1	0	0	5
Training	Evaluator.4	P1	13	Bergam cia	M4	1	2	2	1	0	0	0	0	0	0	0	5
Training	Evaluator.4	P1	14	Laucane	M1	1	1	0	1	2	0	0	0	0	0	0	4
Training	Evaluator.4	P1	14	Laucane	M2	1	2	2	2	1	2	0	0	0	0	0	9
Training	Evaluator.4	P1	14	Laucane	M3	1	1	2	2	1	1	0	0	0	0	0	7
Training	Evaluator.4	P1	14	Laucane	M4	1	0	2	1	2	0	1	0	1	0	0	6
Training	Evaluator.4	P1	15	Laucane	M1	1	1	2	2	1	0	1	0	0	1	0	7
Training	Evaluator.4	P1	15	Laucane	M2	1	1	2	2	1	2	0	0	0	0	0	8
Training	Evaluator.4	P1	15	Laucane	M3	1	1	2	2	1	0	1	0	1	0	0	7
Training	Evaluator.4	P1	15	Laucane	M4	0	0	1	1	0	2	0	0	0	0	0	4
Test	Evaluator.4	P1	16	Dorper	M1	0	0	0	0	0	2	0	0	0	0	0	2
Test	Evaluator.4	P1	16	Dorper	M2	1	1	2	1	1	2	1	0	1	0	0	8
Test	Evaluator.4	P1	16	Dorper	M3	0	0	2	0	0	0	0	0	0	0	0	2
Test	Evaluator.4	P1	16	Dorper	M4	0	0	0	0	0	0	0	0	0	0	0	0
Training	Evaluator.4	P1	17	Dorper	M1	0	0	0	0	0	2	0	0	0	0	0	2
Training	Evaluator.4	P1	17	Dorper	M2	1	2	2	2	2	0	1	0	1	0	0	9
Training	Evaluator.4	P1	17	Dorper	M3	1	1	2	2	1	0	2	0	1	1	0	8
Training	Evaluator.4	P1	17	Dorper	M4	0	0	0	0	0	0	0	0	0	0	0	0
Training	Evaluator.4	P1	18	Bergam cia	M1	0	0	0	0	0	0	0	0	0	0	0	0
Training	Evaluator.4	P1	18	Bergam cia	M2	1	2	2	2	1	0	2	0	1	0	1	9
Training	Evaluator.4	P1	18	Bergam cia	M3	1	2	2	2	1	0	1	0	1	0	0	8
Training	Evaluator.4	P1	18	Bergam cia	M4	0	0	0	0	1	0	0	0	0	0	0	1
Training	Evaluator.4	P1	19	Laucane	M1	0	0	2	1	0	0	0	0	0	0	0	3
Training	Evaluator.4	P1	19	Laucane	M2	1	1	2	2	2	1	0	0	0	0	0	8
Training	Evaluator.4	P1	19	Laucane	M3	1	1	2	1	2	0	1	0	1	0	0	7
Training	Evaluator.4	P1	19	Laucane	M4	0	0	0	0	0	0	0	0	0	0	0	0
Test	Evaluator.4	P1	20	Laucane	M1	1	2	2	1	0	0	0	0	0	0	0	5
Test	Evaluator.4	P1	20	Laucane	M2	1	1	2	2	2	0	0	0	0	0	0	7
Test	Evaluator.4	P1	20	Laucane	M3	1	1	2	2	1	1	1	0	1	0	0	8
Test	Evaluator.4	P1	20	Laucane	M4	0	1	0	2	1	0	0	0	0	0	0	4
Test	Evaluator.4	P1	21	Laucane	M1	0	0	0	0	1	2	1	0	0	1	0	4
Test	Evaluator.4	P1	21	Laucane	M2	1	2	2	2	2	0	2	0	1	0	1	10
Test	Evaluator.4	P1	21	Laucane	M3	1	1	1	2	2	0	1	0	0	0	1	7
Test	Evaluator.4	P1	21	Laucane	M4	0	0	2	1	0	0	0	0	0	0	0	3
Training	Evaluator.4	P1	22	Bergam cia	M1	0	0	0	0	0	2	1	1	0	0	0	3
Training	Evaluator.4	P1	22	Bergam cia	M2	1	2	2	2	1	0	1	0	1	0	0	8
Training	Evaluator.4	P1	22	Bergam cia	M3	1	2	2	2	1	0	1	0	1	0	0	8
Training	Evaluator.4	P1	22	Bergam cia	M4	0	0	0	0	1	0	0	0	0	0	0	1
Test	Evaluator.4	P1	23	Dorper	M1	0	0	0	0	0	2	0	0	0	0	0	2
Test	Evaluator.4	P1	23	Dorper	M2	1	1	2	2	1	1	2	0	1	0	1	9
Test	Evaluator.4	P1	23	Dorper	M3	0	0	1	1	1	0	1	0	1	0	0	4
Test	Evaluator.4	P1	23	Dorper	M4	0	0	0	0	0	0	0	0	0	0	0	0
Training	Evaluator.4	P1	24	Dorper	M1	0	0	0	0	0	2	0	0	0	0	0	2
Training	Evaluator.4	P1	24	Dorper	M2	1	2	2	2	2	0	1	0	1	0	0	9
Training	Evaluator.4	P1	24	Dorper	M3	1	1	2	2	0	0	1	0	1	0	0	6
Training	Evaluator.4	P1	24	Dorper	M4	0	0	0	0	0	0	0	0	0	0	0	0
Test	Evaluator.4	P1	25	Laucane	M1	0	0	0	0	1	2	1	0	0	1	0	4
Test	Evaluator.4	P1	25	Laucane	M2	1	2	2	2	1	1	1	1	0	0	0	9
Test	Evaluator.4	P1	25	Laucane	M3	1	1	2	2	1	0	0	0	0	0	0	6
Test	Evaluator.4	P1	25	Laucane	M4	1	1	2	1	1	1	1	1	0	0	0	7
Training	Evaluator.4	P1	26	Laucane	M1	0	0	0	0	0	0	0	0	0	0	0	0
Training	Evaluator.4	P1	26	Laucane	M2	1	2	2	2	1	0	1	0	0	0	1	8
Training	Evaluator.4	P1	26	Laucane	M3	1	0	1	2	2	0	1	0	0	0	1	6
Training	Evaluator.4	P1	26	Laucane	M4	0	0	0	0	1	0	0	0	0	0	0	1
Training	Evaluator.4	P1	27	Laucane	M1	0	0	0	0	0	0	0	0	0	0	0	0
Training	Evaluator.4	P1	27	Laucane	M2	1	1	2	1	1	0	0	0	0	0	0	5
Training	Evaluator.4	P1	27	Laucane	M3	1	1	2	2	1	1	1	0	1	0	0	8
Training	Evaluator.4	P1	27	Laucane	M4	0	0	1	0	0	0	0	0	0	0	0	1
Training	Evaluator.4	P1	28	Laucane	M1	0	0	0	0	0	2	0	0	0	0	0	2
Training	Evaluator.4	P1	28	Laucane	M2	1	1	2	2	0	0	0	0	0	0	0	5
Training	Evaluator.4	P1	28	Laucane	M3	1	1	1	2	1	0	1	0	0	1	0	6
Training	Evaluator.4	P1	28	Laucane	M4	0	0	0	0	0	0	0	0	0	0	0	0
Training	Evaluator.4	P1	29	Bergam cia	M1	0	0	0	0	0	2	0	0	0	0	0	2
Training	Evaluator.4	P1	29	Bergam cia	M2	1	2	2	2	0	0	0	0	0	0	0	6
Training	Evaluator.4	P1	29	Bergam cia	M3	1	1	2	1	1	0	1	0	1	0	0	6
Training	Evaluator.4	P1	29	Bergam cia	M4	0	0	0	0	0	0	0	0	0	0	0	0
Test	Evaluator.4	P1	30	Laucane	M1	0	1	2	1	0	0	0	0	0	0	0	4
Test	Evaluator.4	P1	30	Laucane	M2	1	1	2	2	2	1	0	0	0	0	0	8
Test	Evaluator.4	P1	30	Laucane	M3	1	1	2	2	1	0	1	0	0	1	0	7
Test	Evaluator.4	P1	30	Laucane	M4	0	0	0	0	1	0	0	0	0	0	0	1
Training	Evaluator.4	P1	31	Bergam cia	M1	0	0	0	0	0	2	0	0	0	0	0	2
Training	Evaluator.4	P1	31	Bergam cia	M2	1	1	2	2	1	0	1	0	1	0	0	7
Training	Evaluator.4	P1	31	Bergam cia	M3	0	0	0	0	0	0	0	0	0	0	0	0
Training	Evaluator.4	P1	31	Bergam cia	M4	0	0	0	0	0	0	0	0	0	0	0	0
Training	Evaluator.4	P1	32	Dorper	M1	0	0	0	0	0	0	0	0	0	0	0	0
Training	Evaluator.4	P1	32	Dorper	M2	1	0	2	1	0	0	1	0	1	0	0	4
Training	Evaluator.4	P1	32	Dorper	M3	0	0	0	0	0	0	1	0	1	0	0	1
Training	Evaluator.4	P1	32	Dorper	M4	0	0	1	0	0	0	1	0	1	0	0	2
Test	Evaluator.4	P1	33	Dorper	M1	0	0	0	0	0	0	1	1	0	0	0	1
Test	Evaluator.4	P1	33	Dorper	M2	1	1	2	2	2	0	1	1	0	0	0	8
Test	Evaluator.4	P1	33	Dorper	M3	1	1	2	2	0	0	2	1	1	0	0	7
Test	Evaluator.4	P1	33	Dorper	M4	0	0	0	0	1	0	1	1	0	0	0	2
Training	Evaluator.4	P1	34	Dorper	M1	0	0	0	0	0	2	0	0	0	0	0	2
Training	Evaluator.4	P1	34	Dorper	M2	1	1	2	1	1	0	0	0	0	0	0	5
Training	Evaluator.4	P1	34	Dorper	M3	0	1	2	1	0	0	0	0	0	0	0	4
Training	Evaluator.4	P1	34	Dorper	M4	1	0	2	2	0	0	0	0	0	0	0	4
Test	Evaluator.4	P1	35	Dorper	M1	0	0	0	0	0	0	0	0	0	0	0	0
Test	Evaluator.4	P1	35	Dorper	M2	0	0	0	1	1	0	0	0	0	0	0	2
Test	Evaluator.4	P1	35	Dorper	M3	0	0	0	0	0	0	0	0	0	0	0	0
Test	Evaluator.4	P1	35	Dorper	M4	0	0	0	0	0	0	1	1	0	0	0	1
Test	Evaluator.4	P1	36	Dorper	M1	0	0	0	0	0	2	0	0	0	0	0	2
Test	Evaluator.4	P1	36	Dorper	M2	1	1	2	1	0	1	0	0	0	0	0	5
Test	Evaluator.4	P1	36	Dorper	M3	0	1	2	0	0	0	1	0	1	0	0	4
Test	Evaluator.4	P1	36	Dorper	M4	0	0	0	0	1	0	0	0	0	0	0	1
Test	Evaluator.4	P1	37	Bergam cia	M1	1	1	2	2	1	2	2	0	1	1	0	10
Test	Evaluator.4	P1	37	Bergam cia	M2	1	1	1	1	2	0	1	0	0	1	0	6
Test	Evaluator.4	P1	37	Bergam cia	M3	1	0	2	2	0	0	0	0	0	0	0	4
Test	Evaluator.4	P1	37	Bergam cia	M4	1	1	2	2	0	0	1	0	0	1	0	6
Training	Evaluator.4	P1	38	Bergam cia	M1	0	1	2	1	2	0	0	0	0	0	0	6
Training	Evaluator.4	P1	38	Bergam cia	M2	1	1	2	1	2	0	1	0	1	0	0	7
Training	Evaluator.4	P1	38	Bergam cia	M3	1	0	2	1	1	0	0	0	0	0	0	4
Training	Evaluator.4	P1	38	Bergam cia	M4	1	0	2	1	0	0	1	0	1	0	0	4
Test	Evaluator.4	P1	39	Laucane	M1	0	1	2	1	0	2	1	0	0	1	0	7
Test	Evaluator.4	P1	39	Laucane	M2	1	2	2	2	0	0	1	0	1	0	0	7
Test	Evaluator.4	P1	39	Laucane	M3	1	0	1	1	1	0	0	0	0	0	0	3
Test	Evaluator.4	P1	39	Laucane	M4	0	1	0	0	0	0	0	0	0	0	0	1
Training	Evaluator.4	P1	40	Laucane	M1	0	0	0	0	0	2	0	0	0	0	0	2
Training	Evaluator.4	P1	40	Laucane	M2	0	0	0	0	0	0	0	0	0	0	0	0
Training	Evaluator.4	P1	40	Laucane	M3	1	0	1	2	1	0	0	0	0	0	0	4
Training	Evaluator.4	P1	40	Laucane	M4	1	0	1	2	0	0	0	0	0	0	0	3
Training	Evaluator.4	P1	41	Bergam cia	M1	0	0	0	1	0	0	0	0	0	0	0	1
Training	Evaluator.4	P1	41	Bergam cia	M2	1	1	2	1	1	0	1	0	1	0	0	6
Training	Evaluator.4	P1	41	Bergam cia	M3	0	1	0	1	1	2	0	0	0	0	0	5
Training	Evaluator.4	P1	41	Bergam cia	M4	1	1	2	1	1	1	0	0	0	0	0	6
Test	Evaluator.4	P1	42	Laucane	M1	0	0	0	0	0	0	2	1	0	1	1	2
Test	Evaluator.4	P1	42	Laucane	M2	1	1	2	2	0	1	2	0	1	0	1	8
Test	Evaluator.4	P1	42	Laucane	M3	1	2	2	2	2	1	1	0	1	0	0	10
Test	Evaluator.4	P1	42	Laucane	M4	0	0	0	0	0	0	0	0	0	0	0	0
Training	Evaluator.4	P1	43	Dorper	M1	0	0	0	0	0	2	0	0	0	0	0	2
Training	Evaluator.4	P1	43	Dorper	M2	1	1	2	2	1	0	0	0	0	0	0	6
Training	Evaluator.4	P1	43	Dorper	M3	0	0	0	0	0	0	0	0	0	0	0	0
Training	Evaluator.4	P1	43	Dorper	M4	0	0	0	0	0	0	0	0	0	0	0	0
Training	Evaluator.4	P1	44	Dorper	M1	0	0	0	0	0	0	0	0	0	0	0	0
Training	Evaluator.4	P1	44	Dorper	M2	1	1	2	2	2	0	1	0	1	0	0	8
Training	Evaluator.4	P1	44	Dorper	M3	0	0	0	0	0	0	0	0	0	0	0	0
Training	Evaluator.4	P1	44	Dorper	M4	0	0	0	0	0	0	0	0	0	0	0	0
Training	Evaluator.4	P1	45	Dorper	M1	0	0	0	0	0	2	1	1	0	0	0	3
Training	Evaluator.4	P1	45	Dorper	M2	1	0	2	1	1	1	2	1	1	0	0	7
Training	Evaluator.4	P1	45	Dorper	M3	0	0	0	0	0	0	0	0	0	0	0	0
Training	Evaluator.4	P1	45	Dorper	M4	0	0	0	0	0	0	0	0	0	0	0	0
Training	Evaluator.4	P1	46	Dorper	M1	0	0	0	0	0	0	1	0	1	0	0	1
Training	Evaluator.4	P1	46	Dorper	M2	1	0	0	1	2	0	0	0	0	0	0	3
Training	Evaluator.4	P1	46	Dorper	M3	1	0	2	1	1	0	0	0	0	0	0	4
Training	Evaluator.4	P1	46	Dorper	M4	0	0	0	0	0	0	0	0	0	0	0	0
Training	Evaluator.4	P1	47	Bergam cia	M1	0	0	0	0	0	0	2	0	0	1	1	2
Training	Evaluator.4	P1	47	Bergam cia	M2	1	2	2	2	2	0	1	0	0	0	1	9
Training	Evaluator.4	P1	47	Bergam cia	M3	1	1	2	2	1	0	2	0	1	0	1	8
Training	Evaluator.4	P1	47	Bergam cia	M4	1	0	1	1	0	0	0	0	0	0	0	2
Training	Evaluator.4	P1	48	Laucane	M1	0	0	1	0	0	0	1	0	0	0	1	2
Training	Evaluator.4	P1	48	Laucane	M2	1	2	2	2	1	1	0	0	0	0	0	8
Training	Evaluator.4	P1	48	Laucane	M3	1	1	2	1	1	0	0	0	0	0	0	5
Training	Evaluator.4	P1	48	Laucane	M4	0	0	0	0	0	0	0	0	0	0	0	0
Test	Evaluator.4	P2	1	Laucane	M1	0	1	0	0	0	2	0	0	0	0	0	3
Test	Evaluator.4	P2	1	Laucane	M2	1	1	2	1	1	0	0	0	0	0	0	5
Test	Evaluator.4	P2	1	Laucane	M3	1	2	2	1	2	0	1	1	0	0	0	8
Test	Evaluator.4	P2	1	Laucane	M4	0	0	0	0	0	0	0	0	0	0	0	0
Training	Evaluator.4	P2	2	Laucane	M1	0	1	0	0	0	2	1	0	0	1	0	4
Training	Evaluator.4	P2	2	Laucane	M2	1	2	2	2	2	1	1	0	1	0	0	10
Training	Evaluator.4	P2	2	Laucane	M3	1	1	0	2	1	0	2	0	1	1	0	6
Training	Evaluator.4	P2	2	Laucane	M4	0	0	0	0	0	0	0	0	0	0	0	0
Training	Evaluator.4	P2	3	Dorper	M1	0	0	0	0	0	0	1	0	1	0	0	1
Training	Evaluator.4	P2	3	Dorper	M2	0	0	2	1	1	0	1	0	1	0	0	5
Training	Evaluator.4	P2	3	Dorper	M3	0	0	0	0	0	0	1	0	1	0	0	1
Training	Evaluator.4	P2	3	Dorper	M4	0	0	0	0	0	0	1	0	1	0	0	1
Test	Evaluator.4	P2	4	Dorper	M1	0	1	2	1	1	2	2	0	1	1	0	9
Test	Evaluator.4	P2	4	Dorper	M2	1	1	2	2	1	0	2	1	1	0	0	8
Test	Evaluator.4	P2	4	Dorper	M3	1	0	0	0	1	0	0	0	0	0	0	1
Test	Evaluator.4	P2	4	Dorper	M4	0	0	0	0	0	0	1	1	0	0	0	1
Training	Evaluator.4	P2	5	Laucane	M1	0	1	0	0	0	2	0	0	0	0	0	3
Training	Evaluator.4	P2	5	Laucane	M2	1	2	2	1	1	0	0	0	0	0	0	6
Training	Evaluator.4	P2	5	Laucane	M3	0	0	0	0	1	0	0	0	0	0	0	1
Training	Evaluator.4	P2	5	Laucane	M4	1	0	1	2	0	0	0	0	0	0	0	3
Training	Evaluator.4	P2	6	Bergam cia	M1	1	1	2	1	1	2	0	0	0	0	0	7
Training	Evaluator.4	P2	6	Bergam cia	M2	1	2	2	2	2	2	1	0	1	0	0	11
Training	Evaluator.4	P2	6	Bergam cia	M3	1	2	2	2	1	0	0	0	0	0	0	7
Training	Evaluator.4	P2	6	Bergam cia	M4	0	0	0	1	1	0	0	0	0	0	0	2
Training	Evaluator.4	P2	7	Laucane	M1	0	0	0	0	0	2	0	0	0	0	0	2
Training	Evaluator.4	P2	7	Laucane	M2	1	2	2	2	2	2	1	0	0	1	0	11
Training	Evaluator.4	P2	7	Laucane	M3	1	1	2	2	2	0	0	0	0	0	0	7
Training	Evaluator.4	P2	7	Laucane	M4	0	1	2	1	1	0	0	0	0	0	0	5
Training	Evaluator.4	P2	8	Bergam cia	M1	0	1	1	0	1	2	0	0	0	0	0	5
Training	Evaluator.4	P2	8	Bergam cia	M2	1	2	2	2	0	2	0	0	0	0	0	8
Training	Evaluator.4	P2	8	Bergam cia	M3	1	2	2	2	1	1	1	0	1	0	0	9
Training	Evaluator.4	P2	8	Bergam cia	M4	0	0	0	0	2	0	0	0	0	0	0	2
Training	Evaluator.4	P2	9	Dorper	M1	0	0	0	0	0	0	0	0	0	0	0	0
Training	Evaluator.4	P2	9	Dorper	M2	1	1	2	2	1	0	1	0	1	0	0	7
Training	Evaluator.4	P2	9	Dorper	M3	0	0	2	1	1	0	0	0	0	0	0	4
Training	Evaluator.4	P2	9	Dorper	M4	0	0	0	0	1	0	2	1	0	0	1	3
Training	Evaluator.4	P2	10	Dorper	M1	0	0	0	0	0	0	1	1	0	0	0	1
Training	Evaluator.4	P2	10	Dorper	M2	1	2	2	2	2	2	1	0	1	0	0	11
Training	Evaluator.4	P2	10	Dorper	M3	1	0	2	2	1	0	1	0	1	0	0	6
Training	Evaluator.4	P2	10	Dorper	M4	0	0	0	0	0	0	1	1	0	0	0	1
Training	Evaluator.4	P2	11	Bergam cia	M1	0	0	0	0	1	0	0	0	0	0	0	1
Training	Evaluator.4	P2	11	Bergam cia	M2	1	2	2	2	2	1	0	0	0	0	0	9
Training	Evaluator.4	P2	11	Bergam cia	M3	1	2	2	2	2	2	0	0	0	0	0	10
Training	Evaluator.4	P2	11	Bergam cia	M4	0	0	0	0	0	0	1	1	0	0	0	1
Training	Evaluator.4	P2	12	Bergam cia	M1	0	0	0	0	0	0	0	0	0	0	0	0
Training	Evaluator.4	P2	12	Bergam cia	M2	1	2	2	2	2	0	0	0	0	0	0	8
Training	Evaluator.4	P2	12	Bergam cia	M3	0	0	0	1	1	0	0	0	0	0	0	2
Training	Evaluator.4	P2	12	Bergam cia	M4	0	0	0	1	0	0	1	0	0	1	0	2
Training	Evaluator.4	P2	13	Bergam cia	M1	0	1	0	1	0	2	0	0	0	0	0	4
Training	Evaluator.4	P2	13	Bergam cia	M2	1	2	2	2	2	2	0	0	0	0	0	10
Training	Evaluator.4	P2	13	Bergam cia	M3	1	1	2	2	2	0	0	0	0	0	0	7
Training	Evaluator.4	P2	13	Bergam cia	M4	0	1	0	0	0	0	0	0	0	0	0	1
Training	Evaluator.4	P2	14	Laucane	M1	0	0	2	1	2	2	0	0	0	0	0	7
Training	Evaluator.4	P2	14	Laucane	M2	1	2	2	2	1	2	1	0	0	1	0	10
Training	Evaluator.4	P2	14	Laucane	M3	1	1	2	1	0	0	0	0	0	0	0	4
Training	Evaluator.4	P2	14	Laucane	M4	0	0	0	0	1	0	0	0	0	0	0	1
Training	Evaluator.4	P2	15	Laucane	M1	0	0	0	0	0	0	0	0	0	0	0	0
Training	Evaluator.4	P2	15	Laucane	M2	1	2	2	2	2	2	0	0	0	0	0	10
Training	Evaluator.4	P2	15	Laucane	M3	1	1	2	1	1	0	0	0	0	0	0	5
Training	Evaluator.4	P2	15	Laucane	M4	0	0	0	0	0	2	0	0	0	0	0	2
Test	Evaluator.4	P2	16	Dorper	M1	0	0	0	0	0	0	1	1	0	0	0	1
Test	Evaluator.4	P2	16	Dorper	M2	1	1	2	1	2	2	1	0	1	0	0	9
Test	Evaluator.4	P2	16	Dorper	M3	0	0	0	0	0	0	0	0	0	0	0	0
Test	Evaluator.4	P2	16	Dorper	M4	0	0	0	0	0	0	1	1	0	0	0	1
Training	Evaluator.4	P2	17	Dorper	M1	0	0	0	0	0	2	0	0	0	0	0	2
Training	Evaluator.4	P2	17	Dorper	M2	1	2	2	2	2	0	1	0	1	0	0	9
Training	Evaluator.4	P2	17	Dorper	M3	0	0	0	0	1	0	0	0	0	0	0	1
Training	Evaluator.4	P2	17	Dorper	M4	0	0	0	0	0	0	0	0	0	0	0	0
Training	Evaluator.4	P2	18	Bergam cia	M1	0	0	0	0	0	0	0	0	0	0	0	0
Training	Evaluator.4	P2	18	Bergam cia	M2	1	2	2	2	1	1	2	0	1	0	1	10
Training	Evaluator.4	P2	18	Bergam cia	M3	1	2	2	2	1	0	0	0	0	0	0	7
Training	Evaluator.4	P2	18	Bergam cia	M4	0	0	0	0	0	0	0	0	0	0	0	0
Training	Evaluator.4	P2	19	Laucane	M1	0	0	0	0	0	0	0	0	0	0	0	0
Training	Evaluator.4	P2	19	Laucane	M2	1	2	2	2	2	0	1	0	0	1	0	9
Training	Evaluator.4	P2	19	Laucane	M3	1	0	2	1	1	0	0	0	0	0	0	4
Training	Evaluator.4	P2	19	Laucane	M4	0	0	0	0	0	0	1	0	0	1	0	1
Test	Evaluator.4	P2	20	Laucane	M1	1	2	2	1	1	0	0	0	0	0	0	6
Test	Evaluator.4	P2	20	Laucane	M2	1	1	2	1	0	0	0	0	0	0	0	4
Test	Evaluator.4	P2	20	Laucane	M3	1	1	2	2	0	0	0	0	0	0	0	5
Test	Evaluator.4	P2	20	Laucane	M4	0	0	0	0	0	0	0	0	0	0	0	0
Test	Evaluator.4	P2	21	Laucane	M1	0	1	0	0	0	2	0	0	0	0	0	3
Test	Evaluator.4	P2	21	Laucane	M2	1	2	2	2	2	2	2	0	0	1	1	12
Test	Evaluator.4	P2	21	Laucane	M3	1	2	2	2	2	0	1	0	0	0	1	9
Test	Evaluator.4	P2	21	Laucane	M4	0	0	0	0	0	0	0	0	0	0	0	0
Training	Evaluator.4	P2	22	Bergam cia	M1	0	0	0	0	0	2	1	0	0	1	0	3
Training	Evaluator.4	P2	22	Bergam cia	M2	1	2	2	2	1	1	0	0	0	0	0	8
Training	Evaluator.4	P2	22	Bergam cia	M3	0	2	2	1	1	0	0	0	0	0	0	6
Training	Evaluator.4	P2	22	Bergam cia	M4	0	2	2	0	2	0	0	0	0	0	0	6
Test	Evaluator.4	P2	23	Dorper	M1	0	0	0	0	0	2	0	0	0	0	0	2
Test	Evaluator.4	P2	23	Dorper	M2	1	2	2	2	1	2	2	0	1	1	1	11
Test	Evaluator.4	P2	23	Dorper	M3	1	0	1	1	1	0	1	0	1	0	0	4
Test	Evaluator.4	P2	23	Dorper	M4	0	0	0	0	0	0	0	0	0	0	0	0
Training	Evaluator.4	P2	24	Dorper	M1	0	0	0	0	0	2	0	0	0	0	0	2
Training	Evaluator.4	P2	24	Dorper	M2	1	2	2	2	2	1	1	0	1	0	0	10
Training	Evaluator.4	P2	24	Dorper	M3	1	1	2	1	1	1	1	0	1	0	0	7
Training	Evaluator.4	P2	24	Dorper	M4	0	0	0	0	0	0	0	0	0	0	0	0
Test	Evaluator.4	P2	25	Laucane	M1	0	0	0	0	0	0	0	0	0	0	0	0
Test	Evaluator.4	P2	25	Laucane	M2	1	0	2	1	1	1	1	1	0	0	0	6
Test	Evaluator.4	P2	25	Laucane	M3	1	1	2	1	1	0	1	0	1	0	0	6
Test	Evaluator.4	P2	25	Laucane	M4	1	1	2	2	1	1	1	1	0	0	0	8
Training	Evaluator.4	P2	26	Laucane	M1	0	0	0	0	0	2	0	0	0	0	0	2
Training	Evaluator.4	P2	26	Laucane	M2	1	2	2	2	1	0	1	0	0	0	1	8
Training	Evaluator.4	P2	26	Laucane	M3	1	1	1	2	2	0	1	0	0	0	1	7
Training	Evaluator.4	P2	26	Laucane	M4	0	2	2	0	1	0	0	0	0	0	0	5
Training	Evaluator.4	P2	27	Laucane	M1	0	0	0	0	0	0	0	0	0	0	0	0
Training	Evaluator.4	P2	27	Laucane	M2	1	2	2	2	1	1	0	0	0	0	0	8
Training	Evaluator.4	P2	27	Laucane	M3	1	2	2	2	1	1	0	0	0	0	0	8
Training	Evaluator.4	P2	27	Laucane	M4	0	0	1	0	0	0	0	0	0	0	0	1
Training	Evaluator.4	P2	28	Laucane	M1	0	0	1	0	0	2	0	0	0	0	0	3
Training	Evaluator.4	P2	28	Laucane	M2	1	2	2	2	1	0	1	0	1	0	0	8
Training	Evaluator.4	P2	28	Laucane	M3	1	1	2	2	0	0	0	0	0	0	0	5
Training	Evaluator.4	P2	28	Laucane	M4	0	0	0	0	0	0	0	0	0	0	0	0
Training	Evaluator.4	P2	29	Bergam cia	M1	0	0	0	0	0	2	0	0	0	0	0	2
Training	Evaluator.4	P2	29	Bergam cia	M2	1	2	2	2	1	0	0	0	0	0	0	7
Training	Evaluator.4	P2	29	Bergam cia	M3	1	1	2	2	1	0	0	0	0	0	0	6
Training	Evaluator.4	P2	29	Bergam cia	M4	0	0	0	0	0	0	0	0	0	0	0	0
Test	Evaluator.4	P2	30	Laucane	M1	0	0	0	0	0	2	0	0	0	0	0	2
Test	Evaluator.4	P2	30	Laucane	M2	1	2	2	2	2	0	1	1	0	0	0	9
Test	Evaluator.4	P2	30	Laucane	M3	1	1	2	2	1	0	1	0	1	0	0	7
Test	Evaluator.4	P2	30	Laucane	M4	0	0	0	0	0	0	1	0	1	0	0	1
Training	Evaluator.4	P2	31	Bergam cia	M1	0	0	0	0	0	2	0	0	0	0	0	2
Training	Evaluator.4	P2	31	Bergam cia	M2	0	0	0	1	1	0	0	0	0	0	0	2
Training	Evaluator.4	P2	31	Bergam cia	M3	0	0	1	0	0	0	0	0	0	0	0	1
Training	Evaluator.4	P2	31	Bergam cia	M4	0	0	1	0	0	0	0	0	0	0	0	1
Training	Evaluator.4	P2	32	Dorper	M1	0	0	0	0	0	0	0	0	0	0	0	0
Training	Evaluator.4	P2	32	Dorper	M2	0	0	0	1	0	0	0	0	0	0	0	1
Training	Evaluator.4	P2	32	Dorper	M3	0	0	0	0	0	0	0	0	0	0	0	0
Training	Evaluator.4	P2	32	Dorper	M4	0	0	1	0	1	0	0	0	0	0	0	2
Test	Evaluator.4	P2	33	Dorper	M1	1	1	2	1	0	2	0	0	0	0	0	6
Test	Evaluator.4	P2	33	Dorper	M2	1	2	2	2	2	0	1	1	0	0	0	9
Test	Evaluator.4	P2	33	Dorper	M3	1	1	2	2	0	0	1	1	0	0	0	6
Test	Evaluator.4	P2	33	Dorper	M4	0	1	2	1	0	0	0	0	0	0	0	4
Training	Evaluator.4	P2	34	Dorper	M1	0	0	0	0	0	2	1	0	1	0	0	3
Training	Evaluator.4	P2	34	Dorper	M2	1	0	2	1	1	0	0	0	0	0	0	4
Training	Evaluator.4	P2	34	Dorper	M3	0	0	0	1	2	2	0	0	0	0	0	5
Training	Evaluator.4	P2	34	Dorper	M4	0	0	0	0	2	0	0	0	0	0	0	2
Test	Evaluator.4	P2	35	Dorper	M1	0	0	0	0	0	2	1	0	0	1	0	3
Test	Evaluator.4	P2	35	Dorper	M2	1	1	2	1	1	0	0	0	0	0	0	5
Test	Evaluator.4	P2	35	Dorper	M3	0	0	0	0	0	0	0	0	0	0	0	0
Test	Evaluator.4	P2	35	Dorper	M4	0	0	0	0	0	0	1	1	0	0	0	1
Test	Evaluator.4	P2	36	Dorper	M1	0	0	0	0	0	2	1	1	0	0	0	3
Test	Evaluator.4	P2	36	Dorper	M2	1	1	2	1	0	2	1	0	1	0	0	7
Test	Evaluator.4	P2	36	Dorper	M3	0	0	0	0	0	0	0	0	0	0	0	0
Test	Evaluator.4	P2	36	Dorper	M4	0	0	0	0	0	0	1	1	0	0	0	1
Test	Evaluator.4	P2	37	Bergam cia	M1	1	2	2	2	1	0	1	0	0	1	0	8
Test	Evaluator.4	P2	37	Bergam cia	M2	1	0	1	2	0	0	1	0	0	1	0	4
Test	Evaluator.4	P2	37	Bergam cia	M3	1	2	2	2	1	0	0	0	0	0	0	7
Test	Evaluator.4	P2	37	Bergam cia	M4	1	1	1	2	0	2	1	0	0	1	0	7
Training	Evaluator.4	P2	38	Bergam cia	M1	0	0	0	0	0	2	0	0	0	0	0	2
Training	Evaluator.4	P2	38	Bergam cia	M2	1	1	2	1	2	0	0	0	0	0	0	6
Training	Evaluator.4	P2	38	Bergam cia	M3	1	1	2	2	1	0	0	0	0	0	0	6
Training	Evaluator.4	P2	38	Bergam cia	M4	1	2	2	1	0	0	1	1	0	0	0	6
Test	Evaluator.4	P2	39	Laucane	M1	1	1	0	2	0	2	0	0	0	0	0	5
Test	Evaluator.4	P2	39	Laucane	M2	1	2	2	2	2	0	1	0	1	0	0	9
Test	Evaluator.4	P2	39	Laucane	M3	1	1	2	2	1	0	0	0	0	0	0	6
Test	Evaluator.4	P2	39	Laucane	M4	0	1	1	1	1	0	0	0	0	0	0	4
Training	Evaluator.4	P2	40	Laucane	M1	0	0	0	0	0	2	0	0	0	0	0	2
Training	Evaluator.4	P2	40	Laucane	M2	0	0	0	0	1	0	0	0	0	0	0	1
Training	Evaluator.4	P2	40	Laucane	M3	1	1	1	2	2	0	0	0	0	0	0	6
Training	Evaluator.4	P2	40	Laucane	M4	0	0	0	0	0	0	0	0	0	0	0	0
Training	Evaluator.4	P2	41	Bergam cia	M1	0	0	0	0	1	2	0	0	0	0	0	3
Training	Evaluator.4	P2	41	Bergam cia	M2	1	1	2	1	0	0	0	0	0	0	0	4
Training	Evaluator.4	P2	41	Bergam cia	M3	1	2	2	1	1	1	0	0	0	0	0	7
Training	Evaluator.4	P2	41	Bergam cia	M4	1	2	2	1	0	0	0	0	0	0	0	5
Test	Evaluator.4	P2	42	Laucane	M1	0	0	1	1	0	0	0	0	0	0	0	2
Test	Evaluator.4	P2	42	Laucane	M2	1	1	2	2	0	0	1	0	0	0	1	6
Test	Evaluator.4	P2	42	Laucane	M3	1	2	2	1	2	0	0	0	0	0	0	7
Test	Evaluator.4	P2	42	Laucane	M4	0	0	0	0	0	0	0	0	0	0	0	0
Training	Evaluator.4	P2	43	Dorper	M1	0	0	0	0	0	2	1	1	0	0	0	3
Training	Evaluator.4	P2	43	Dorper	M2	1	1	2	1	2	0	1	0	1	0	0	7
Training	Evaluator.4	P2	43	Dorper	M3	0	0	0	0	0	0	0	0	0	0	0	0
Training	Evaluator.4	P2	43	Dorper	M4	0	1	2	0	0	0	1	0	1	0	0	4
Training	Evaluator.4	P2	44	Dorper	M1	0	0	0	0	0	0	1	0	1	0	0	1
Training	Evaluator.4	P2	44	Dorper	M2	1	2	2	1	2	0	0	0	0	0	0	7
Training	Evaluator.4	P2	44	Dorper	M3	0	0	0	0	0	0	0	0	0	0	0	0
Training	Evaluator.4	P2	44	Dorper	M4	0	0	0	0	0	0	0	0	0	0	0	0
Training	Evaluator.4	P2	45	Dorper	M1	0	0	0	0	0	2	1	1	0	0	0	3
Training	Evaluator.4	P2	45	Dorper	M2	1	0	1	1	0	0	1	0	1	0	0	3
Training	Evaluator.4	P2	45	Dorper	M3	0	1	0	0	0	0	0	0	0	0	0	1
Training	Evaluator.4	P2	45	Dorper	M4	0	0	0	0	0	0	0	0	0	0	0	0
Training	Evaluator.4	P2	46	Dorper	M1	1	1	0	1	0	0	0	0	0	0	0	2
Training	Evaluator.4	P2	46	Dorper	M2	0	0	0	1	2	0	0	0	0	0	0	3
Training	Evaluator.4	P2	46	Dorper	M3	1	1	2	1	1	0	0	0	0	0	0	5
Training	Evaluator.4	P2	46	Dorper	M4	0	1	2	1	1	0	0	0	0	0	0	5
Training	Evaluator.4	P2	47	Bergam cia	M1	0	1	0	0	0	2	1	0	0	0	1	4
Training	Evaluator.4	P2	47	Bergam cia	M2	1	2	2	2	1	0	1	0	0	0	1	8
Training	Evaluator.4	P2	47	Bergam cia	M3	1	2	2	2	2	0	1	0	0	0	1	9
Training	Evaluator.4	P2	47	Bergam cia	M4	0	0	0	0	0	0	0	0	0	0	0	0
Training	Evaluator.4	P2	48	Laucane	M1	0	0	0	0	0	2	1	0	0	0	1	3
Training	Evaluator.4	P2	48	Laucane	M2	1	2	2	2	1	1	0	0	0	0	0	8
Training	Evaluator.4	P2	48	Laucane	M3	1	2	2	1	1	0	0	0	0	0	0	6
Training	Evaluator.4	P2	48	Laucane	M4	0	0	1	0	0	0	0	0	0	0	0	1
Test	Evaluator.3	P1	1	Laucane	M1	0	0	0	0	0	0	0	0	0	0	0	0
Test	Evaluator.3	P1	1	Laucane	M2	0	0	0	0	1	0	0	0	0	0	0	1
Test	Evaluator.3	P1	1	Laucane	M3	1	1	2	2	1	0	0	0	0	0	0	6
Test	Evaluator.3	P1	1	Laucane	M4	0	0	0	0	0	0	0	0	0	0	0	0
Training	Evaluator.3	P1	2	Laucane	M1	1	1	0	0	2	2	0	0	0	0	0	5
Training	Evaluator.3	P1	2	Laucane	M2	1	2	2	1	2	1	1	0	1	0	0	9
Training	Evaluator.3	P1	2	Laucane	M3	0	0	0	0	1	0	0	0	0	0	0	1
Training	Evaluator.3	P1	2	Laucane	M4	0	0	0	0	0	0	0	0	0	0	0	0
Training	Evaluator.3	P1	3	Dorper	M1	0	0	0	1	0	0	1	0	1	0	0	2
Training	Evaluator.3	P1	3	Dorper	M2	1	0	2	1	1	0	1	0	1	0	0	5
Training	Evaluator.3	P1	3	Dorper	M3	0	0	0	0	0	0	0	0	0	0	0	0
Training	Evaluator.3	P1	3	Dorper	M4	0	0	0	0	0	0	0	0	0	0	0	0
Test	Evaluator.3	P1	4	Dorper	M1	0	0	2	0	0	0	1	0	1	0	0	3
Test	Evaluator.3	P1	4	Dorper	M2	1	1	2	2	2	1	0	0	0	0	0	8
Test	Evaluator.3	P1	4	Dorper	M3	0	0	0	0	0	0	0	0	0	0	0	0
Test	Evaluator.3	P1	4	Dorper	M4	0	0	0	0	0	0	1	1	0	0	0	1
Training	Evaluator.3	P1	5	Laucane	M1	0	0	0	0	0	0	0	0	0	0	0	0
Training	Evaluator.3	P1	5	Laucane	M2	1	2	2	1	1	1	0	0	0	0	0	7
Training	Evaluator.3	P1	5	Laucane	M3	0	0	0	0	0	0	0	0	0	0	0	0
Training	Evaluator.3	P1	5	Laucane	M4	0	0	0	0	0	0	0	0	0	0	0	0
Training	Evaluator.3	P1	6	Bergam cia	M1	0	0	0	1	1	0	0	0	0	0	0	2
Training	Evaluator.3	P1	6	Bergam cia	M2	1	2	2	1	1	1	1	0	1	0	0	8
Training	Evaluator.3	P1	6	Bergam cia	M3	1	2	2	1	0	0	0	0	0	0	0	5
Training	Evaluator.3	P1	6	Bergam cia	M4	0	0	0	0	0	0	0	0	0	0	0	0
Training	Evaluator.3	P1	7	Laucane	M1	0	1	0	0	1	2	0	0	0	0	0	4
Training	Evaluator.3	P1	7	Laucane	M2	1	2	2	1	2	1	1	0	1	0	0	9
Training	Evaluator.3	P1	7	Laucane	M3	1	2	2	1	1	1	0	0	0	0	0	7
Training	Evaluator.3	P1	7	Laucane	M4	0	0	0	0	1	0	0	0	0	0	0	1
Training	Evaluator.3	P1	8	Bergam cia	M1	0	0	0	0	1	1	0	0	0	0	0	2
Training	Evaluator.3	P1	8	Bergam cia	M2	1	2	2	2	1	2	0	0	0	0	0	9
Training	Evaluator.3	P1	8	Bergam cia	M3	1	1	0	1	0	0	1	0	1	0	0	3
Training	Evaluator.3	P1	8	Bergam cia	M4	0	0	0	0	0	0	0	0	0	0	0	0
Training	Evaluator.3	P1	9	Dorper	M1	0	0	0	0	0	2	0	0	0	0	0	2
Training	Evaluator.3	P1	9	Dorper	M2	0	0	2	1	1	0	1	0	1	0	0	5
Training	Evaluator.3	P1	9	Dorper	M3	0	0	2	1	1	0	0	0	0	0	0	4
Training	Evaluator.3	P1	9	Dorper	M4	0	0	0	0	0	0	0	0	0	0	0	0
Training	Evaluator.3	P1	10	Dorper	M1	0	0	0	0	0	0	0	0	0	0	0	0
Training	Evaluator.3	P1	10	Dorper	M2	1	1	2	1	2	2	1	0	1	0	0	9
Training	Evaluator.3	P1	10	Dorper	M3	0	0	0	1	0	0	0	0	0	0	0	1
Training	Evaluator.3	P1	10	Dorper	M4	0	0	0	0	0	0	0	0	0	0	0	0
Training	Evaluator.3	P1	11	Bergam cia	M1	0	0	0	1	0	1	0	0	0	0	0	2
Training	Evaluator.3	P1	11	Bergam cia	M2	1	1	2	2	2	1	1	0	0	1	0	9
Training	Evaluator.3	P1	11	Bergam cia	M3	1	2	2	2	2	1	1	0	1	0	0	10
Training	Evaluator.3	P1	11	Bergam cia	M4	0	0	0	0	0	0	0	0	0	0	0	0
Training	Evaluator.3	P1	12	Bergam cia	M1	0	0	1	0	0	1	0	0	0	0	0	2
Training	Evaluator.3	P1	12	Bergam cia	M2	1	1	2	2	2	2	1	0	1	0	0	10
Training	Evaluator.3	P1	12	Bergam cia	M3	0	0	0	0	0	0	0	0	0	0	0	0
Training	Evaluator.3	P1	12	Bergam cia	M4	0	0	0	0	0	0	0	0	0	0	0	0
Training	Evaluator.3	P1	13	Bergam cia	M1	0	1	2	0	2	2	0	0	0	0	0	7
Training	Evaluator.3	P1	13	Bergam cia	M2	1	2	2	2	2	2	1	0	1	0	0	11
Training	Evaluator.3	P1	13	Bergam cia	M3	0	0	0	0	0	0	0	0	0	0	0	0
Training	Evaluator.3	P1	13	Bergam cia	M4	0	0	2	0	0	2	0	0	0	0	0	4
Training	Evaluator.3	P1	14	Laucane	M1	0	1	2	0	2	1	0	0	0	0	0	6
Training	Evaluator.3	P1	14	Laucane	M2	1	2	2	2	2	2	1	1	0	0	0	11
Training	Evaluator.3	P1	14	Laucane	M3	0	0	0	0	2	0	0	0	0	0	0	2
Training	Evaluator.3	P1	14	Laucane	M4	0	0	0	0	2	0	0	0	0	0	0	2
Training	Evaluator.3	P1	15	Laucane	M1	0	0	2	0	0	2	0	0	0	0	0	4
Training	Evaluator.3	P1	15	Laucane	M2	1	1	2	2	1	1	2	0	1	1	0	9
Training	Evaluator.3	P1	15	Laucane	M3	1	0	2	1	1	0	0	0	0	0	0	4
Training	Evaluator.3	P1	15	Laucane	M4	0	0	0	0	0	2	0	0	0	0	0	2
Test	Evaluator.3	P1	16	Dorper	M1	0	0	0	0	0	2	0	0	0	0	0	2
Test	Evaluator.3	P1	16	Dorper	M2	1	2	2	2	2	2	1	0	1	0	0	11
Test	Evaluator.3	P1	16	Dorper	M3	1	1	2	1	0	0	1	0	1	0	0	5
Test	Evaluator.3	P1	16	Dorper	M4	0	0	0	0	0	0	1	1	0	0	0	1
Training	Evaluator.3	P1	17	Dorper	M1	0	0	0	0	0	2	0	0	0	0	0	2
Training	Evaluator.3	P1	17	Dorper	M2	1	2	2	2	2	2	2	0	1	1	0	12
Training	Evaluator.3	P1	17	Dorper	M3	0	0	0	1	0	0	0	0	0	0	0	1
Training	Evaluator.3	P1	17	Dorper	M4	0	0	0	0	0	0	0	0	0	0	0	0
Training	Evaluator.3	P1	18	Bergam cia	M1	0	0	0	0	0	2	0	0	0	0	0	2
Training	Evaluator.3	P1	18	Bergam cia	M2	1	2	2	2	1	2	2	1	1	0	0	11
Training	Evaluator.3	P1	18	Bergam cia	M3	1	1	2	2	1	1	0	0	0	0	0	7
Training	Evaluator.3	P1	18	Bergam cia	M4	0	0	0	0	0	0	0	0	0	0	0	0
Training	Evaluator.3	P1	19	Laucane	M1	0	0	0	0	0	0	0	0	0	0	0	0
Training	Evaluator.3	P1	19	Laucane	M2	1	2	2	2	2	1	2	0	1	1	0	11
Training	Evaluator.3	P1	19	Laucane	M3	0	0	2	0	1	0	0	0	0	0	0	3
Training	Evaluator.3	P1	19	Laucane	M4	0	0	0	0	0	0	0	0	0	0	0	0
Test	Evaluator.3	P1	20	Laucane	M1	1	2	2	2	1	1	1	0	0	1	0	9
Test	Evaluator.3	P1	20	Laucane	M2	1	1	2	2	2	0	1	0	0	1	0	8
Test	Evaluator.3	P1	20	Laucane	M3	0	0	2	0	0	0	0	0	0	0	0	2
Test	Evaluator.3	P1	20	Laucane	M4	0	0	0	0	0	0	0	0	0	0	0	0
Test	Evaluator.3	P1	21	Laucane	M1	0	0	2	0	0	2	1	0	1	0	0	5
Test	Evaluator.3	P1	21	Laucane	M2	1	2	2	2	2	2	2	0	0	1	1	12
Test	Evaluator.3	P1	21	Laucane	M3	1	0	2	2	1	0	2	0	0	1	1	7
Test	Evaluator.3	P1	21	Laucane	M4	0	0	2	0	0	0	1	0	0	1	0	3
Training	Evaluator.3	P1	22	Bergam cia	M1	0	0	0	0	0	0	0	0	0	0	0	0
Training	Evaluator.3	P1	22	Bergam cia	M2	1	2	2	2	1	1	1	0	0	1	0	9
Training	Evaluator.3	P1	22	Bergam cia	M3	0	0	2	0	1	0	0	0	0	0	0	3
Training	Evaluator.3	P1	22	Bergam cia	M4	0	0	0	0	0	0	0	0	0	0	0	0
Test	Evaluator.3	P1	23	Dorper	M1	0	0	0	0	0	0	0	0	0	0	0	0
Test	Evaluator.3	P1	23	Dorper	M2	1	2	2	2	1	2	2	1	1	0	1	11
Test	Evaluator.3	P1	23	Dorper	M3	0	0	0	0	1	0	0	0	0	0	0	1
Test	Evaluator.3	P1	23	Dorper	M4	0	0	0	0	0	0	0	0	0	0	0	0
Training	Evaluator.3	P1	24	Dorper	M1	0	0	0	0	0	2	0	0	0	0	0	2
Training	Evaluator.3	P1	24	Dorper	M2	1	2	2	2	2	2	1	0	1	0	0	11
Training	Evaluator.3	P1	24	Dorper	M3	0	0	0	2	0	0	1	0	0	1	0	3
Training	Evaluator.3	P1	24	Dorper	M4	0	0	0	0	0	0	0	0	0	0	0	0
Test	Evaluator.3	P1	25	Laucane	M1	0	0	0	0	0	0	0	0	0	0	0	0
Test	Evaluator.3	P1	25	Laucane	M2	1	1	2	2	2	1	1	0	1	0	0	9
Test	Evaluator.3	P1	25	Laucane	M3	0	0	2	0	1	0	0	0	0	0	0	3
Test	Evaluator.3	P1	25	Laucane	M4	1	1	2	1	0	0	1	1	0	0	0	5
Training	Evaluator.3	P1	26	Laucane	M1	0	0	0	0	0	2	0	0	0	0	0	2
Training	Evaluator.3	P1	26	Laucane	M2	1	2	2	2	1	0	0	0	0	0	0	7
Training	Evaluator.3	P1	26	Laucane	M3	0	0	1	1	1	0	0	0	0	0	0	3
Training	Evaluator.3	P1	26	Laucane	M4	0	0	0	0	0	0	0	0	0	0	0	0
Training	Evaluator.3	P1	27	Laucane	M1	0	0	0	0	0	2	0	0	0	0	0	2
Training	Evaluator.3	P1	27	Laucane	M2	1	2	2	1	2	0	1	0	1	0	0	8
Training	Evaluator.3	P1	27	Laucane	M3	0	1	0	0	1	0	0	0	0	0	0	2
Training	Evaluator.3	P1	27	Laucane	M4	0	0	0	0	0	0	0	0	0	0	0	0
Training	Evaluator.3	P1	28	Laucane	M1	0	0	0	0	0	2	0	0	0	0	0	2
Training	Evaluator.3	P1	28	Laucane	M2	1	1	2	2	2	0	1	0	0	1	0	8
Training	Evaluator.3	P1	28	Laucane	M3	0	0	0	0	0	0	0	0	0	0	0	0
Training	Evaluator.3	P1	28	Laucane	M4	0	0	0	0	0	0	0	0	0	0	0	0
Training	Evaluator.3	P1	29	Bergam cia	M1	0	0	0	0	1	2	0	0	0	0	0	3
Training	Evaluator.3	P1	29	Bergam cia	M2	1	1	2	1	0	0	1	0	0	1	0	5
Training	Evaluator.3	P1	29	Bergam cia	M3	0	0	0	0	1	0	0	0	0	0	0	1
Training	Evaluator.3	P1	29	Bergam cia	M4	0	0	0	0	0	0	0	0	0	0	0	0
Test	Evaluator.3	P1	30	Laucane	M1	0	1	1	1	0	0	0	0	0	0	0	3
Test	Evaluator.3	P1	30	Laucane	M2	1	1	2	0	2	0	1	1	0	0	0	6
Test	Evaluator.3	P1	30	Laucane	M3	0	0	0	0	0	0	0	0	0	0	0	0
Test	Evaluator.3	P1	30	Laucane	M4	0	0	0	0	0	0	0	0	0	0	0	0
Training	Evaluator.3	P1	31	Bergam cia	M1	0	0	0	0	0	2	0	0	0	0	0	2
Training	Evaluator.3	P1	31	Bergam cia	M2	0	0	2	0	2	0	0	0	0	0	0	4
Training	Evaluator.3	P1	31	Bergam cia	M3	0	0	0	0	0	0	0	0	0	0	0	0
Training	Evaluator.3	P1	31	Bergam cia	M4	0	0	0	0	0	0	0	0	0	0	0	0
Training	Evaluator.3	P1	32	Dorper	M1	0	0	0	0	0	0	0	0	0	0	0	0
Training	Evaluator.3	P1	32	Dorper	M2	0	0	0	0	0	0	0	0	0	0	0	0
Training	Evaluator.3	P1	32	Dorper	M3	0	0	0	0	0	0	0	0	0	0	0	0
Training	Evaluator.3	P1	32	Dorper	M4	0	0	0	0	0	0	0	0	0	0	0	0
Test	Evaluator.3	P1	33	Dorper	M1	0	0	2	0	0	0	0	0	0	0	0	2
Test	Evaluator.3	P1	33	Dorper	M2	1	1	2	1	0	0	2	1	1	0	0	6
Test	Evaluator.3	P1	33	Dorper	M3	1	1	2	0	1	1	2	1	1	1	0	7
Test	Evaluator.3	P1	33	Dorper	M4	0	0	0	0	1	0	1	0	1	0	0	2
Training	Evaluator.3	P1	34	Dorper	M1	0	0	0	0	0	2	0	0	0	0	0	2
Training	Evaluator.3	P1	34	Dorper	M2	0	0	2	0	0	0	0	0	0	0	0	2
Training	Evaluator.3	P1	34	Dorper	M3	0	0	2	0	0	2	0	0	0	0	0	4
Training	Evaluator.3	P1	34	Dorper	M4	0	0	0	0	0	0	0	0	0	0	0	0
Test	Evaluator.3	P1	35	Dorper	M1	0	0	0	0	0	2	0	0	0	0	0	2
Test	Evaluator.3	P1	35	Dorper	M2	0	1	0	0	0	0	0	0	0	0	0	1
Test	Evaluator.3	P1	35	Dorper	M3	0	0	0	0	0	0	0	0	0	0	0	0
Test	Evaluator.3	P1	35	Dorper	M4	0	0	0	0	0	0	1	1	0	0	0	1
Test	Evaluator.3	P1	36	Dorper	M1	0	0	0	0	0	2	0	0	0	0	0	2
Test	Evaluator.3	P1	36	Dorper	M2	0	0	2	0	0	0	0	0	0	0	0	2
Test	Evaluator.3	P1	36	Dorper	M3	0	0	0	0	0	0	0	0	0	0	0	0
Test	Evaluator.3	P1	36	Dorper	M4	0	0	0	0	0	0	0	0	0	0	0	0
Test	Evaluator.3	P1	37	Bergam cia	M1	1	0	2	1	0	0	0	0	0	0	0	3
Test	Evaluator.3	P1	37	Bergam cia	M2	0	0	0	0	0	0	0	0	0	0	0	0
Test	Evaluator.3	P1	37	Bergam cia	M3	0	0	0	0	0	0	0	0	0	0	0	0
Test	Evaluator.3	P1	37	Bergam cia	M4	0	1	0	1	0	0	1	1	0	0	0	3
Training	Evaluator.3	P1	38	Bergam cia	M1	0	1	2	0	2	1	0	0	0	0	0	6
Training	Evaluator.3	P1	38	Bergam cia	M2	0	0	0	0	1	0	0	0	0	0	0	1
Training	Evaluator.3	P1	38	Bergam cia	M3	0	0	2	0	1	0	0	0	0	0	0	3
Training	Evaluator.3	P1	38	Bergam cia	M4	0	0	0	0	0	0	0	0	0	0	0	0
Test	Evaluator.3	P1	39	Laucane	M1	1	1	2	1	0	2	0	0	0	0	0	6
Test	Evaluator.3	P1	39	Laucane	M2	1	2	2	2	2	1	2	1	1	1	0	11
Test	Evaluator.3	P1	39	Laucane	M3	1	1	2	1	1	1	1	0	0	1	0	7
Test	Evaluator.3	P1	39	Laucane	M4	0	0	0	0	1	0	0	0	0	0	0	1
Training	Evaluator.3	P1	40	Laucane	M1	0	0	0	0	0	0	0	0	0	0	0	0
Training	Evaluator.3	P1	40	Laucane	M2	0	0	0	0	0	0	0	0	0	0	0	0
Training	Evaluator.3	P1	40	Laucane	M3	0	1	0	0	0	0	0	0	0	0	0	1
Training	Evaluator.3	P1	40	Laucane	M4	0	0	0	0	0	0	0	0	0	0	0	0
Training	Evaluator.3	P1	41	Bergam cia	M1	1	2	2	1	0	1	0	0	0	0	0	6
Training	Evaluator.3	P1	41	Bergam cia	M2	0	0	0	0	1	0	0	0	0	0	0	1
Training	Evaluator.3	P1	41	Bergam cia	M3	0	0	0	0	1	0	0	0	0	0	0	1
Training	Evaluator.3	P1	41	Bergam cia	M4	1	2	0	1	1	0	1	0	0	1	0	5
Test	Evaluator.3	P1	42	Laucane	M1	0	0	2	0	2	0	1	1	0	0	0	5
Test	Evaluator.3	P1	42	Laucane	M2	1	1	2	2	1	0	2	0	1	0	1	8
Test	Evaluator.3	P1	42	Laucane	M3	1	1	2	0	1	0	0	0	0	0	0	4
Test	Evaluator.3	P1	42	Laucane	M4	0	0	0	0	0	0	0	0	0	0	0	0
Training	Evaluator.3	P1	43	Dorper	M1	0	0	0	0	0	2	1	1	0	0	0	3
Training	Evaluator.3	P1	43	Dorper	M2	1	1	2	1	1	1	1	0	1	0	0	7
Training	Evaluator.3	P1	43	Dorper	M3	0	0	1	0	0	0	0	0	0	0	0	1
Training	Evaluator.3	P1	43	Dorper	M4	0	0	0	0	0	0	0	0	0	0	0	0
Training	Evaluator.3	P1	44	Dorper	M1	0	0	2	0	0	0	0	0	0	0	0	2
Training	Evaluator.3	P1	44	Dorper	M2	1	1	2	1	2	0	1	0	1	0	0	7
Training	Evaluator.3	P1	44	Dorper	M3	0	0	0	0	0	0	0	0	0	0	0	0
Training	Evaluator.3	P1	44	Dorper	M4	0	0	0	0	0	0	0	0	0	0	0	0
Training	Evaluator.3	P1	45	Dorper	M1	0	0	1	0	0	2	1	0	0	1	0	4
Training	Evaluator.3	P1	45	Dorper	M2	1	2	1	2	2	2	2	1	1	1	0	11
Training	Evaluator.3	P1	45	Dorper	M3	1	2	2	1	0	0	2	0	1	1	0	7
Training	Evaluator.3	P1	45	Dorper	M4	0	0	0	0	0	0	0	0	0	0	0	0
Training	Evaluator.3	P1	46	Dorper	M1	0	0	0	0	0	0	1	0	1	0	0	1
Training	Evaluator.3	P1	46	Dorper	M2	1	0	2	0	2	0	0	0	0	0	0	4
Training	Evaluator.3	P1	46	Dorper	M3	0	0	0	0	0	0	0	0	0	0	0	0
Training	Evaluator.3	P1	46	Dorper	M4	0	0	0	0	0	0	0	0	0	0	0	0
Training	Evaluator.3	P1	47	Bergam cia	M1	0	0	0	0	0	0	1	0	0	0	1	1
Training	Evaluator.3	P1	47	Bergam cia	M2	1	2	2	2	1	0	1	0	0	0	1	8
Training	Evaluator.3	P1	47	Bergam cia	M3	1	2	0	1	1	0	2	0	1	0	1	6
Training	Evaluator.3	P1	47	Bergam cia	M4	0	0	0	0	0	0	0	0	0	0	0	0
Training	Evaluator.3	P1	48	Laucane	M1	1	1	0	0	0	2	1	0	0	0	1	4
Training	Evaluator.3	P1	48	Laucane	M2	1	2	2	2	1	2	0	0	0	0	0	9
Training	Evaluator.3	P1	48	Laucane	M3	1	1	2	1	0	0	0	0	0	0	0	4
Training	Evaluator.3	P1	48	Laucane	M4	0	0	0	0	0	0	0	0	0	0	0	0
Test	Evaluator.3	P2	1	Laucane	M1	0	1	0	0	1	2	0	0	0	0	0	4
Test	Evaluator.3	P2	1	Laucane	M2	1	0	2	2	1	0	1	1	0	0	0	6
Test	Evaluator.3	P2	1	Laucane	M3	0	1	2	0	1	0	1	1	0	0	0	5
Test	Evaluator.3	P2	1	Laucane	M4	0	0	0	0	0	0	0	0	0	0	0	0
Training	Evaluator.3	P2	2	Laucane	M1	1	2	2	0	1	2	1	0	0	1	0	8
Training	Evaluator.3	P2	2	Laucane	M2	1	2	2	1	2	1	2	0	1	1	0	10
Training	Evaluator.3	P2	2	Laucane	M3	0	1	0	0	1	0	0	0	0	0	0	2
Training	Evaluator.3	P2	2	Laucane	M4	0	0	0	0	0	0	0	0	0	0	0	0
Training	Evaluator.3	P2	3	Dorper	M1	0	0	0	1	0	2	1	0	1	0	0	4
Training	Evaluator.3	P2	3	Dorper	M2	1	0	2	1	0	0	1	0	1	0	0	4
Training	Evaluator.3	P2	3	Dorper	M3	0	0	0	0	0	0	0	0	0	0	0	0
Training	Evaluator.3	P2	3	Dorper	M4	0	0	0	0	0	0	0	0	0	0	0	0
Test	Evaluator.3	P2	4	Dorper	M1	1	0	2	2	0	0	0	0	0	0	0	4
Test	Evaluator.3	P2	4	Dorper	M2	0	1	2	0	0	0	1	0	1	0	0	4
Test	Evaluator.3	P2	4	Dorper	M3	0	0	0	0	0	0	0	0	0	0	0	0
Test	Evaluator.3	P2	4	Dorper	M4	0	0	0	0	0	0	1	1	0	0	0	1
Training	Evaluator.3	P2	5	Laucane	M1	0	0	0	0	0	0	0	0	0	0	0	0
Training	Evaluator.3	P2	5	Laucane	M2	1	2	2	2	0	1	1	0	1	0	0	8
Training	Evaluator.3	P2	5	Laucane	M3	0	1	0	1	1	0	1	1	0	0	0	4
Training	Evaluator.3	P2	5	Laucane	M4	0	0	0	0	0	0	0	0	0	0	0	0
Training	Evaluator.3	P2	6	Bergam cia	M1	0	0	0	0	1	2	0	0	0	0	0	3
Training	Evaluator.3	P2	6	Bergam cia	M2	1	1	2	1	1	1	1	0	0	1	0	7
Training	Evaluator.3	P2	6	Bergam cia	M3	1	1	2	1	0	0	1	0	0	1	0	5
Training	Evaluator.3	P2	6	Bergam cia	M4	0	0	0	0	1	0	0	0	0	0	0	1
Training	Evaluator.3	P2	7	Laucane	M1	0	0	0	0	1	2	0	0	0	0	0	3
Training	Evaluator.3	P2	7	Laucane	M2	1	2	2	2	2	1	2	0	1	1	0	11
Training	Evaluator.3	P2	7	Laucane	M3	1	1	2	1	1	1	0	0	0	0	0	6
Training	Evaluator.3	P2	7	Laucane	M4	1	1	2	1	1	2	0	0	0	0	0	7
Training	Evaluator.3	P2	8	Bergam cia	M1	0	0	0	0	1	2	0	0	0	0	0	3
Training	Evaluator.3	P2	8	Bergam cia	M2	1	2	2	2	1	2	0	0	0	0	0	9
Training	Evaluator.3	P2	8	Bergam cia	M3	1	1	2	1	0	1	1	0	1	0	0	6
Training	Evaluator.3	P2	8	Bergam cia	M4	0	0	0	0	1	0	0	0	0	0	0	1
Training	Evaluator.3	P2	9	Dorper	M1	0	0	2	0	0	2	0	0	0	0	0	4
Training	Evaluator.3	P2	9	Dorper	M2	0	0	2	1	0	0	0	0	0	0	0	3
Training	Evaluator.3	P2	9	Dorper	M3	0	0	0	0	0	0	0	0	0	0	0	0
Training	Evaluator.3	P2	9	Dorper	M4	0	0	0	0	0	0	1	1	0	0	0	1
Training	Evaluator.3	P2	10	Dorper	M1	0	0	0	0	0	0	0	0	0	0	0	0
Training	Evaluator.3	P2	10	Dorper	M2	1	1	2	1	2	2	1	0	1	0	0	9
Training	Evaluator.3	P2	10	Dorper	M3	0	0	0	1	0	0	0	0	0	0	0	1
Training	Evaluator.3	P2	10	Dorper	M4	0	0	0	0	0	0	0	0	0	0	0	0
Training	Evaluator.3	P2	11	Bergam cia	M1	0	0	0	0	0	2	0	0	0	0	0	2
Training	Evaluator.3	P2	11	Bergam cia	M2	1	2	2	2	2	1	1	0	0	1	0	10
Training	Evaluator.3	P2	11	Bergam cia	M3	1	1	2	2	2	2	1	0	0	1	0	10
Training	Evaluator.3	P2	11	Bergam cia	M4	0	0	0	0	0	2	0	0	0	0	0	2
Training	Evaluator.3	P2	12	Bergam cia	M1	0	0	0	0	0	2	0	0	0	0	0	2
Training	Evaluator.3	P2	12	Bergam cia	M2	1	1	2	1	2	1	0	0	0	0	0	7
Training	Evaluator.3	P2	12	Bergam cia	M3	0	0	0	0	0	0	1	0	0	1	0	1
Training	Evaluator.3	P2	12	Bergam cia	M4	0	0	0	0	0	0	1	0	0	1	0	1
Training	Evaluator.3	P2	13	Bergam cia	M1	0	0	2	0	0	2	0	0	0	0	0	4
Training	Evaluator.3	P2	13	Bergam cia	M2	1	1	2	2	1	2	1	0	0	1	0	9
Training	Evaluator.3	P2	13	Bergam cia	M3	0	0	0	1	1	0	0	0	0	0	0	2
Training	Evaluator.3	P2	13	Bergam cia	M4	0	0	0	0	0	2	0	0	0	0	0	2
Training	Evaluator.3	P2	14	Laucane	M1	0	0	0	0	1	2	0	0	0	0	0	3
Training	Evaluator.3	P2	14	Laucane	M2	1	2	2	1	1	2	1	0	0	1	0	9
Training	Evaluator.3	P2	14	Laucane	M3	1	1	2	1	1	0	0	0	0	0	0	5
Training	Evaluator.3	P2	14	Laucane	M4	0	0	0	0	1	2	1	0	0	1	0	4
Training	Evaluator.3	P2	15	Laucane	M1	0	0	0	0	0	2	0	0	0	0	0	2
Training	Evaluator.3	P2	15	Laucane	M2	1	1	0	1	1	1	1	0	0	1	0	5
Training	Evaluator.3	P2	15	Laucane	M3	0	0	2	0	1	0	0	0	0	0	0	3
Training	Evaluator.3	P2	15	Laucane	M4	0	0	0	0	0	2	0	0	0	0	0	2
Test	Evaluator.3	P2	16	Dorper	M1	0	0	0	0	0	0	1	1	0	0	0	1
Test	Evaluator.3	P2	16	Dorper	M2	1	2	2	1	2	2	2	0	1	1	0	11
Test	Evaluator.3	P2	16	Dorper	M3	1	1	0	1	0	0	1	0	1	0	0	3
Test	Evaluator.3	P2	16	Dorper	M4	0	0	0	0	0	0	1	1	0	0	0	1
Training	Evaluator.3	P2	17	Dorper	M1	0	0	0	0	0	2	0	0	0	0	0	2
Training	Evaluator.3	P2	17	Dorper	M2	1	1	2	2	2	0	2	0	1	1	0	9
Training	Evaluator.3	P2	17	Dorper	M3	0	0	0	0	0	0	0	0	0	0	0	0
Training	Evaluator.3	P2	17	Dorper	M4	0	0	0	0	0	0	0	0	0	0	0	0
Training	Evaluator.3	P2	18	Bergam cia	M1	0	0	0	0	1	2	0	0	0	0	0	3
Training	Evaluator.3	P2	18	Bergam cia	M2	1	1	2	2	1	2	2	0	1	1	0	10
Training	Evaluator.3	P2	18	Bergam cia	M3	1	1	2	1	1	0	1	1	0	0	0	6
Training	Evaluator.3	P2	18	Bergam cia	M4	0	0	0	0	0	0	0	0	0	0	0	0
Training	Evaluator.3	P2	19	Laucane	M1	0	0	0	0	0	2	0	0	0	0	0	2
Training	Evaluator.3	P2	19	Laucane	M2	1	2	2	2	2	2	1	0	0	1	0	11
Training	Evaluator.3	P2	19	Laucane	M3	0	0	2	0	1	0	2	0	1	1	0	5
Training	Evaluator.3	P2	19	Laucane	M4	0	0	0	0	0	0	1	0	0	1	0	1
Test	Evaluator.3	P2	20	Laucane	M1	0	0	2	0	1	0	0	0	0	0	0	3
Test	Evaluator.3	P2	20	Laucane	M2	1	1	2	2	2	0	1	0	0	1	0	8
Test	Evaluator.3	P2	20	Laucane	M3	1	2	2	2	0	0	0	0	0	0	0	6
Test	Evaluator.3	P2	20	Laucane	M4	0	0	0	0	1	0	0	0	0	0	0	1
Test	Evaluator.3	P2	21	Laucane	M1	0	0	0	0	1	2	1	0	0	1	0	4
Test	Evaluator.3	P2	21	Laucane	M2	1	1	2	2	2	2	2	0	0	1	1	11
Test	Evaluator.3	P2	21	Laucane	M3	1	0	2	2	1	0	0	0	0	0	0	5
Test	Evaluator.3	P2	21	Laucane	M4	0	0	2	0	0	0	1	0	0	1	0	3
Training	Evaluator.3	P2	22	Bergam cia	M1	0	0	0	0	0	2	0	0	0	0	0	2
Training	Evaluator.3	P2	22	Bergam cia	M2	1	1	2	2	2	2	1	0	0	1	0	10
Training	Evaluator.3	P2	22	Bergam cia	M3	0	0	2	0	1	0	0	0	0	0	0	3
Training	Evaluator.3	P2	22	Bergam cia	M4	0	0	0	0	0	0	0	0	0	0	0	0
Test	Evaluator.3	P2	23	Dorper	M1	0	0	0	0	0	2	0	0	0	0	0	2
Test	Evaluator.3	P2	23	Dorper	M2	1	1	2	2	2	1	2	1	1	0	0	10
Test	Evaluator.3	P2	23	Dorper	M3	0	0	0	1	0	0	0	0	0	0	0	1
Test	Evaluator.3	P2	23	Dorper	M4	0	0	0	0	0	0	0	0	0	0	0	0
Training	Evaluator.3	P2	24	Dorper	M1	0	0	0	0	0	2	0	0	0	0	0	2
Training	Evaluator.3	P2	24	Dorper	M2	1	1	2	1	2	0	2	0	1	1	0	8
Training	Evaluator.3	P2	24	Dorper	M3	0	1	0	1	0	0	0	0	0	0	0	2
Training	Evaluator.3	P2	24	Dorper	M4	0	0	0	0	0	0	0	0	0	0	0	0
Test	Evaluator.3	P2	25	Laucane	M1	0	0	0	0	0	0	0	0	0	0	0	0
Test	Evaluator.3	P2	25	Laucane	M2	1	1	2	1	1	0	1	1	0	0	0	6
Test	Evaluator.3	P2	25	Laucane	M3	0	0	2	2	1	0	0	0	0	0	0	5
Test	Evaluator.3	P2	25	Laucane	M4	1	0	2	1	0	0	1	1	0	0	0	4
Training	Evaluator.3	P2	26	Laucane	M1	0	0	0	0	0	0	0	0	0	0	0	0
Training	Evaluator.3	P2	26	Laucane	M2	1	1	2	2	0	0	1	0	0	0	1	6
Training	Evaluator.3	P2	26	Laucane	M3	0	0	0	0	2	0	0	0	0	0	0	2
Training	Evaluator.3	P2	26	Laucane	M4	0	0	0	0	0	0	0	0	0	0	0	0
Training	Evaluator.3	P2	27	Laucane	M1	0	0	0	0	0	2	0	0	0	0	0	2
Training	Evaluator.3	P2	27	Laucane	M2	1	1	2	1	1	0	1	0	1	0	0	6
Training	Evaluator.3	P2	27	Laucane	M3	0	0	0	0	0	0	0	0	0	0	0	0
Training	Evaluator.3	P2	27	Laucane	M4	0	0	0	0	0	0	0	0	0	0	0	0
Training	Evaluator.3	P2	28	Laucane	M1	0	0	0	0	0	2	0	0	0	0	0	2
Training	Evaluator.3	P2	28	Laucane	M2	1	1	2	2	2	1	1	0	0	1	0	9
Training	Evaluator.3	P2	28	Laucane	M3	0	0	0	0	0	0	0	0	0	0	0	0
Training	Evaluator.3	P2	28	Laucane	M4	0	0	0	0	0	0	0	0	0	0	0	0
Training	Evaluator.3	P2	29	Bergam cia	M1	0	0	0	0	0	2	0	0	0	0	0	2
Training	Evaluator.3	P2	29	Bergam cia	M2	1	1	2	2	0	1	2	0	1	1	0	8
Training	Evaluator.3	P2	29	Bergam cia	M3	0	0	0	0	0	0	0	0	0	0	0	0
Training	Evaluator.3	P2	29	Bergam cia	M4	0	0	0	0	0	0	0	0	0	0	0	0
Test	Evaluator.3	P2	30	Laucane	M1	0	0	0	0	0	2	0	0	0	0	0	2
Test	Evaluator.3	P2	30	Laucane	M2	1	1	2	0	2	0	0	0	0	0	0	5
Test	Evaluator.3	P2	30	Laucane	M3	0	0	0	0	1	0	0	0	0	0	0	1
Test	Evaluator.3	P2	30	Laucane	M4	0	0	0	0	0	0	0	0	0	0	0	0
Training	Evaluator.3	P2	31	Bergam cia	M1	0	0	0	0	0	2	0	0	0	0	0	2
Training	Evaluator.3	P2	31	Bergam cia	M2	1	1	2	0	2	0	1	0	1	0	0	6
Training	Evaluator.3	P2	31	Bergam cia	M3	0	0	0	0	0	0	0	0	0	0	0	0
Training	Evaluator.3	P2	31	Bergam cia	M4	0	0	0	0	0	0	0	0	0	0	0	0
Training	Evaluator.3	P2	32	Dorper	M1	0	0	0	0	0	0	0	0	0	0	0	0
Training	Evaluator.3	P2	32	Dorper	M2	0	0	0	0	0	0	0	0	0	0	0	0
Training	Evaluator.3	P2	32	Dorper	M3	0	0	0	0	0	0	0	0	0	0	0	0
Training	Evaluator.3	P2	32	Dorper	M4	0	0	0	0	0	0	0	0	0	0	0	0
Test	Evaluator.3	P2	33	Dorper	M1	0	0	0	1	0	0	1	1	0	0	0	2
Test	Evaluator.3	P2	33	Dorper	M2	1	1	1	1	1	0	1	1	0	0	0	5
Test	Evaluator.3	P2	33	Dorper	M3	0	0	0	0	0	0	1	1	0	0	0	1
Test	Evaluator.3	P2	33	Dorper	M4	0	0	0	0	0	0	1	1	0	0	0	1
Training	Evaluator.3	P2	34	Dorper	M1	0	0	0	0	0	2	0	0	0	0	0	2
Training	Evaluator.3	P2	34	Dorper	M2	0	0	0	0	0	0	0	0	0	0	0	0
Training	Evaluator.3	P2	34	Dorper	M3	0	0	0	0	0	2	0	0	0	0	0	2
Training	Evaluator.3	P2	34	Dorper	M4	0	0	0	0	0	0	0	0	0	0	0	0
Test	Evaluator.3	P2	35	Dorper	M1	0	1	0	0	0	2	0	0	0	0	0	3
Test	Evaluator.3	P2	35	Dorper	M2	0	1	2	0	0	0	0	0	0	0	0	3
Test	Evaluator.3	P2	35	Dorper	M3	0	0	0	0	0	0	0	0	0	0	0	0
Test	Evaluator.3	P2	35	Dorper	M4	0	0	0	0	0	0	1	1	0	0	0	1
Test	Evaluator.3	P2	36	Dorper	M1	0	0	0	0	0	0	0	0	0	0	0	0
Test	Evaluator.3	P2	36	Dorper	M2	1	0	2	1	0	2	0	0	0	0	0	5
Test	Evaluator.3	P2	36	Dorper	M3	0	0	0	0	0	0	0	0	0	0	0	0
Test	Evaluator.3	P2	36	Dorper	M4	0	0	0	0	0	0	0	0	0	0	0	0
Test	Evaluator.3	P2	37	Bergam cia	M1	0	0	0	1	0	0	0	0	0	0	0	1
Test	Evaluator.3	P2	37	Bergam cia	M2	0	0	0	1	0	0	0	0	0	0	0	1
Test	Evaluator.3	P2	37	Bergam cia	M3	0	1	0	1	0	0	0	0	0	0	0	2
Test	Evaluator.3	P2	37	Bergam cia	M4	1	0	2	1	0	0	0	0	0	0	0	3
Training	Evaluator.3	P2	38	Bergam cia	M1	0	0	0	0	1	0	0	0	0	0	0	1
Training	Evaluator.3	P2	38	Bergam cia	M2	0	0	0	0	0	0	0	0	0	0	0	0
Training	Evaluator.3	P2	38	Bergam cia	M3	1	0	2	1	0	0	0	0	0	0	0	3
Training	Evaluator.3	P2	38	Bergam cia	M4	0	0	0	0	0	0	0	0	0	0	0	0
Test	Evaluator.3	P2	39	Laucane	M1	0	1	2	0	0	2	0	0	0	0	0	5
Test	Evaluator.3	P2	39	Laucane	M2	1	1	1	2	2	0	2	1	1	1	0	8
Test	Evaluator.3	P2	39	Laucane	M3	1	1	2	0	1	0	0	0	0	0	0	4
Test	Evaluator.3	P2	39	Laucane	M4	0	0	0	0	0	0	0	0	0	0	0	0
Training	Evaluator.3	P2	40	Laucane	M1	0	0	0	0	0	0	0	0	0	0	0	0
Training	Evaluator.3	P2	40	Laucane	M2	0	0	0	0	0	0	0	0	0	0	0	0
Training	Evaluator.3	P2	40	Laucane	M3	0	0	0	1	2	0	0	0	0	0	0	3
Training	Evaluator.3	P2	40	Laucane	M4	0	0	0	0	0	0	0	0	0	0	0	0
Training	Evaluator.3	P2	41	Bergam cia	M1	0	0	0	0	1	2	0	0	0	0	0	3
Training	Evaluator.3	P2	41	Bergam cia	M2	1	2	2	1	0	1	0	0	0	0	0	6
Training	Evaluator.3	P2	41	Bergam cia	M3	1	2	2	1	0	0	1	0	0	1	0	6
Training	Evaluator.3	P2	41	Bergam cia	M4	0	0	0	1	0	0	1	0	0	1	0	2
Test	Evaluator.3	P2	42	Laucane	M1	0	0	0	0	2	0	0	0	0	0	0	2
Test	Evaluator.3	P2	42	Laucane	M2	1	1	2	2	1	1	2	0	1	0	1	9
Test	Evaluator.3	P2	42	Laucane	M3	1	1	2	1	1	1	0	0	0	0	0	6
Test	Evaluator.3	P2	42	Laucane	M4	0	0	0	0	0	0	0	0	0	0	0	0
Training	Evaluator.3	P2	43	Dorper	M1	0	0	0	0	1	2	1	1	0	0	0	4
Training	Evaluator.3	P2	43	Dorper	M2	1	1	2	1	0	0	1	0	1	0	0	5
Training	Evaluator.3	P2	43	Dorper	M3	0	0	0	0	1	0	0	0	0	0	0	1
Training	Evaluator.3	P2	43	Dorper	M4	0	0	0	0	0	2	0	0	0	0	0	2
Training	Evaluator.3	P2	44	Dorper	M1	0	0	0	0	0	1	0	0	0	0	0	1
Training	Evaluator.3	P2	44	Dorper	M2	1	2	2	2	1	1	2	0	1	1	0	10
Training	Evaluator.3	P2	44	Dorper	M3	0	0	0	1	0	0	0	0	0	0	0	1
Training	Evaluator.3	P2	44	Dorper	M4	0	0	0	0	0	0	0	0	0	0	0	0
Training	Evaluator.3	P2	45	Dorper	M1	1	0	1	1	0	2	0	0	0	0	0	4
Training	Evaluator.3	P2	45	Dorper	M2	1	2	1	1	2	0	2	1	1	1	0	8
Training	Evaluator.3	P2	45	Dorper	M3	1	2	0	1	0	0	1	0	0	1	0	4
Training	Evaluator.3	P2	45	Dorper	M4	0	0	0	0	0	0	0	0	0	0	0	0
Training	Evaluator.3	P2	46	Dorper	M1	0	1	0	0	0	2	0	0	0	0	0	3
Training	Evaluator.3	P2	46	Dorper	M2	1	1	0	1	1	0	0	0	0	0	0	3
Training	Evaluator.3	P2	46	Dorper	M3	0	0	0	0	0	0	1	1	0	0	0	1
Training	Evaluator.3	P2	46	Dorper	M4	0	0	0	0	0	0	0	0	0	0	0	0
Training	Evaluator.3	P2	47	Bergam cia	M1	0	0	0	0	0	0	1	0	0	0	1	1
Training	Evaluator.3	P2	47	Bergam cia	M2	1	2	2	2	2	0	1	0	0	0	1	9
Training	Evaluator.3	P2	47	Bergam cia	M3	1	1	0	1	1	0	2	0	1	1	0	5
Training	Evaluator.3	P2	47	Bergam cia	M4	0	0	2	0	0	0	0	0	0	0	0	2
Training	Evaluator.3	P2	48	Laucane	M1	1	2	2	2	1	0	1	0	0	0	1	8
Training	Evaluator.3	P2	48	Laucane	M2	1	2	2	2	1	2	0	0	0	0	0	9
Training	Evaluator.3	P2	48	Laucane	M3	1	1	2	1	1	0	0	0	0	0	0	5
Training	Evaluator.3	P2	48	Laucane	M4	0	0	0	0	0	0	0	0	0	0	0	0
Test	Evaluator.2	P1	1	Laucane	M1	0	0	0	0	0	2	0	0	0	0	0	2
Test	Evaluator.2	P1	1	Laucane	M2	0	0	0	0	0	0	1	1	0	0	0	1
Test	Evaluator.2	P1	1	Laucane	M3	0	1	2	0	2	0	0	0	0	0	0	5
Test	Evaluator.2	P1	1	Laucane	M4	0	0	2	0	0	0	1	1	0	0	0	3
Training	Evaluator.2	P1	2	Laucane	M1	0	0	0	0	0	0	0	0	0	0	0	0
Training	Evaluator.2	P1	2	Laucane	M2	1	2	2	2	2	1	1	0	0	1	0	10
Training	Evaluator.2	P1	2	Laucane	M3	0	1	0	0	2	0	0	0	0	0	0	3
Training	Evaluator.2	P1	2	Laucane	M4	0	0	0	0	0	0	0	0	0	0	0	0
Training	Evaluator.2	P1	3	Dorper	M1	0	0	0	0	0	0	0	0	0	0	0	0
Training	Evaluator.2	P1	3	Dorper	M2	0	0	0	0	1	0	0	0	0	0	0	1
Training	Evaluator.2	P1	3	Dorper	M3	0	0	0	0	0	0	0	0	0	0	0	0
Training	Evaluator.2	P1	3	Dorper	M4	0	0	0	0	0	0	0	0	0	0	0	0
Test	Evaluator.2	P1	4	Dorper	M1	0	0	0	0	0	0	0	0	0	0	0	0
Test	Evaluator.2	P1	4	Dorper	M2	1	1	2	1	1	0	1	0	0	1	0	6
Test	Evaluator.2	P1	4	Dorper	M3	0	0	0	0	0	0	0	0	0	0	0	0
Test	Evaluator.2	P1	4	Dorper	M4	0	0	0	0	0	0	0	0	0	0	0	0
Training	Evaluator.2	P1	5	Laucane	M1	1	0	0	0	0	1	0	0	0	0	0	1
Training	Evaluator.2	P1	5	Laucane	M2	1	1	2	1	1	1	0	0	0	0	0	6
Training	Evaluator.2	P1	5	Laucane	M3	1	0	1	0	0	1	0	0	0	0	0	2
Training	Evaluator.2	P1	5	Laucane	M4	0	0	0	0	0	0	0	0	0	0	0	0
Training	Evaluator.2	P1	6	Bergam cia	M1	0	1	2	1	1	1	1	0	0	1	0	7
Training	Evaluator.2	P1	6	Bergam cia	M2	1	1	2	1	2	2	0	0	0	0	0	8
Training	Evaluator.2	P1	6	Bergam cia	M3	1	1	2	2	0	0	0	0	0	0	0	5
Training	Evaluator.2	P1	6	Bergam cia	M4	1	0	0	0	0	0	1	0	0	1	0	1
Training	Evaluator.2	P1	7	Laucane	M1	1	0	2	2	0	2	0	0	0	0	0	6
Training	Evaluator.2	P1	7	Laucane	M2	1	1	2	1	1	1	0	0	0	0	0	6
Training	Evaluator.2	P1	7	Laucane	M3	1	2	2	1	1	1	0	0	0	0	0	7
Training	Evaluator.2	P1	7	Laucane	M4	0	0	0	0	0	0	0	0	0	0	0	0
Training	Evaluator.2	P1	8	Bergam cia	M1	1	0	0	0	0	0	0	0	0	0	0	0
Training	Evaluator.2	P1	8	Bergam cia	M2	1	2	2	2	1	2	1	0	0	0	1	10
Training	Evaluator.2	P1	8	Bergam cia	M3	1	0	0	0	0	0	0	0	0	0	0	0
Training	Evaluator.2	P1	8	Bergam cia	M4	0	0	0	0	0	0	0	0	0	0	0	0
Training	Evaluator.2	P1	9	Dorper	M1	0	0	0	0	0	2	0	0	0	0	0	2
Training	Evaluator.2	P1	9	Dorper	M2	1	0	2	2	0	0	0	0	0	0	0	4
Training	Evaluator.2	P1	9	Dorper	M3	0	0	0	0	1	0	0	0	0	0	0	1
Training	Evaluator.2	P1	9	Dorper	M4	0	0	0	0	0	0	0	0	0	0	0	0
Training	Evaluator.2	P1	10	Dorper	M1	0	0	0	0	0	0	0	0	0	0	0	0
Training	Evaluator.2	P1	10	Dorper	M2	1	2	2	2	0	0	0	0	0	0	0	6
Training	Evaluator.2	P1	10	Dorper	M3	1	0	0	0	0	0	0	0	0	0	0	0
Training	Evaluator.2	P1	10	Dorper	M4	0	0	0	0	0	0	0	0	0	0	0	0
Training	Evaluator.2	P1	11	Bergam cia	M1	0	0	0	0	0	2	0	0	0	0	0	2
Training	Evaluator.2	P1	11	Bergam cia	M2	1	2	2	2	2	2	0	0	0	0	0	10
Training	Evaluator.2	P1	11	Bergam cia	M3	1	2	2	2	2	2	0	0	0	0	0	10
Training	Evaluator.2	P1	11	Bergam cia	M4	0	0	0	0	0	2	0	0	0	0	0	2
Training	Evaluator.2	P1	12	Bergam cia	M1	0	0	0	0	0	0	0	0	0	0	0	0
Training	Evaluator.2	P1	12	Bergam cia	M2	1	1	2	1	2	0	0	0	0	0	0	6
Training	Evaluator.2	P1	12	Bergam cia	M3	0	0	0	0	0	0	0	0	0	0	0	0
Training	Evaluator.2	P1	12	Bergam cia	M4	0	0	0	0	0	0	0	0	0	0	0	0
Training	Evaluator.2	P1	13	Bergam cia	M1	0	0	0	0	0	0	0	0	0	0	0	0
Training	Evaluator.2	P1	13	Bergam cia	M2	1	1	2	2	2	2	0	0	0	0	0	9
Training	Evaluator.2	P1	13	Bergam cia	M3	0	0	0	0	0	0	0	0	0	0	0	0
Training	Evaluator.2	P1	13	Bergam cia	M4	0	0	0	0	0	0	0	0	0	0	0	0
Training	Evaluator.2	P1	14	Laucane	M1	0	0	0	0	1	1	0	0	0	0	0	2
Training	Evaluator.2	P1	14	Laucane	M2	1	1	2	2	1	2	0	0	0	0	0	8
Training	Evaluator.2	P1	14	Laucane	M3	0	0	0	0	0	0	0	0	0	0	0	0
Training	Evaluator.2	P1	14	Laucane	M4	0	0	0	0	1	1	0	0	0	0	0	2
Training	Evaluator.2	P1	15	Laucane	M1	1	0	0	0	0	2	0	0	0	0	0	2
Training	Evaluator.2	P1	15	Laucane	M2	1	1	2	1	1	1	0	0	0	0	0	6
Training	Evaluator.2	P1	15	Laucane	M3	0	0	0	0	0	0	0	0	0	0	0	0
Training	Evaluator.2	P1	15	Laucane	M4	0	0	0	0	0	0	0	0	0	0	0	0
Test	Evaluator.2	P1	16	Dorper	M1	0	0	0	0	0	0	0	0	0	0	0	0
Test	Evaluator.2	P1	16	Dorper	M2	1	1	2	1	1	1	0	0	0	0	0	6
Test	Evaluator.2	P1	16	Dorper	M3	0	0	0	0	0	0	0	0	0	0	0	0
Test	Evaluator.2	P1	16	Dorper	M4	0	0	0	0	0	0	0	0	0	0	0	0
Training	Evaluator.2	P1	17	Dorper	M1	0	0	0	0	0	2	1	0	1	0	0	3
Training	Evaluator.2	P1	17	Dorper	M2	1	0	0	1	1	0	0	0	0	0	0	2
Training	Evaluator.2	P1	17	Dorper	M3	0	0	0	0	0	0	0	0	0	0	0	0
Training	Evaluator.2	P1	17	Dorper	M4	0	0	0	0	0	0	0	0	0	0	0	0
Training	Evaluator.2	P1	18	Bergam cia	M1	0	0	0	0	0	1	0	0	0	0	0	1
Training	Evaluator.2	P1	18	Bergam cia	M2	1	1	2	2	1	2	0	0	0	0	0	8
Training	Evaluator.2	P1	18	Bergam cia	M3	0	0	0	0	0	0	0	0	0	0	0	0
Training	Evaluator.2	P1	18	Bergam cia	M4	0	0	0	0	0	0	0	0	0	0	0	0
Training	Evaluator.2	P1	19	Laucane	M1	0	0	0	0	0	2	0	0	0	0	0	2
Training	Evaluator.2	P1	19	Laucane	M2	1	1	2	1	2	2	0	0	0	0	0	8
Training	Evaluator.2	P1	19	Laucane	M3	0	0	0	0	0	0	0	0	0	0	0	0
Training	Evaluator.2	P1	19	Laucane	M4	0	0	0	0	0	0	0	0	0	0	0	0
Test	Evaluator.2	P1	20	Laucane	M1	0	0	0	0	0	0	0	0	0	0	0	0
Test	Evaluator.2	P1	20	Laucane	M2	1	1	2	2	2	0	0	0	0	0	0	7
Test	Evaluator.2	P1	20	Laucane	M3	0	0	0	0	1	0	0	0	0	0	0	1
Test	Evaluator.2	P1	20	Laucane	M4	0	0	0	2	0	0	0	0	0	0	0	2
Test	Evaluator.2	P1	21	Laucane	M1	0	0	2	0	0	2	0	0	0	0	0	4
Test	Evaluator.2	P1	21	Laucane	M2	1	1	2	2	2	1	1	0	0	0	1	9
Test	Evaluator.2	P1	21	Laucane	M3	0	0	2	2	2	0	0	0	0	0	0	6
Test	Evaluator.2	P1	21	Laucane	M4	0	1	2	2	0	0	0	0	0	0	0	5
Training	Evaluator.2	P1	22	Bergam cia	M1	0	0	0	0	0	0	0	0	0	0	0	0
Training	Evaluator.2	P1	22	Bergam cia	M2	1	2	2	2	2	1	0	0	0	0	0	9
Training	Evaluator.2	P1	22	Bergam cia	M3	1	1	2	1	0	0	0	0	0	0	0	4
Training	Evaluator.2	P1	22	Bergam cia	M4	0	0	0	0	0	0	0	0	0	0	0	0
Test	Evaluator.2	P1	23	Dorper	M1	0	0	0	0	0	2	0	0	0	0	0	2
Test	Evaluator.2	P1	23	Dorper	M2	1	2	2	2	2	1	2	0	1	1	1	11
Test	Evaluator.2	P1	23	Dorper	M3	0	0	0	0	0	0	0	0	0	0	0	0
Test	Evaluator.2	P1	23	Dorper	M4	0	0	0	0	0	0	0	0	0	0	0	0
Training	Evaluator.2	P1	24	Dorper	M1	0	0	0	0	0	2	0	0	0	0	0	2
Training	Evaluator.2	P1	24	Dorper	M2	1	2	2	2	2	1	2	0	1	1	0	11
Training	Evaluator.2	P1	24	Dorper	M3	0	0	0	2	0	0	0	0	0	0	0	2
Training	Evaluator.2	P1	24	Dorper	M4	0	0	0	0	0	0	0	0	0	0	0	0
Test	Evaluator.2	P1	25	Laucane	M1	0	0	0	0	0	0	0	0	0	0	0	0
Test	Evaluator.2	P1	25	Laucane	M2	1	1	2	2	1	1	2	1	1	1	0	9
Test	Evaluator.2	P1	25	Laucane	M3	0	0	0	0	0	0	0	0	0	0	0	0
Test	Evaluator.2	P1	25	Laucane	M4	0	1	2	2	0	0	2	1	1	0	0	7
Training	Evaluator.2	P1	26	Laucane	M1	0	0	0	0	0	2	0	0	0	0	0	2
Training	Evaluator.2	P1	26	Laucane	M2	1	1	2	2	1	0	0	0	0	0	0	6
Training	Evaluator.2	P1	26	Laucane	M3	0	0	0	0	0	0	0	0	0	0	0	0
Training	Evaluator.2	P1	26	Laucane	M4	0	0	0	0	0	0	0	0	0	0	0	0
Training	Evaluator.2	P1	27	Laucane	M1	0	0	0	0	0	2	0	0	0	0	0	2
Training	Evaluator.2	P1	27	Laucane	M2	1	1	2	1	1	1	0	0	0	0	0	6
Training	Evaluator.2	P1	27	Laucane	M3	0	0	0	0	0	0	0	0	0	0	0	0
Training	Evaluator.2	P1	27	Laucane	M4	0	0	0	0	0	0	0	0	0	0	0	0
Training	Evaluator.2	P1	28	Laucane	M1	0	0	0	0	0	2	0	0	0	0	0	2
Training	Evaluator.2	P1	28	Laucane	M2	0	1	2	1	0	0	0	0	0	0	0	4
Training	Evaluator.2	P1	28	Laucane	M3	0	0	0	0	0	0	0	0	0	0	0	0
Training	Evaluator.2	P1	28	Laucane	M4	0	0	0	0	0	0	0	0	0	0	0	0
Training	Evaluator.2	P1	29	Bergam cia	M1	0	0	0	0	0	2	0	0	0	0	0	2
Training	Evaluator.2	P1	29	Bergam cia	M2	0	1	2	1	1	1	1	0	0	1	0	7
Training	Evaluator.2	P1	29	Bergam cia	M3	0	0	0	0	0	0	0	0	0	0	0	0
Training	Evaluator.2	P1	29	Bergam cia	M4	0	0	0	0	0	0	0	0	0	0	0	0
Test	Evaluator.2	P1	30	Laucane	M1	0	0	0	0	0	2	0	0	0	0	0	2
Test	Evaluator.2	P1	30	Laucane	M2	1	1	2	2	2	0	1	0	0	1	0	8
Test	Evaluator.2	P1	30	Laucane	M3	1	1	2	1	1	0	1	0	0	1	0	6
Test	Evaluator.2	P1	30	Laucane	M4	0	0	0	0	0	0	0	0	0	0	0	0
Training	Evaluator.2	P1	31	Bergam cia	M1	1	0	1	0	0	0	0	0	0	0	0	1
Training	Evaluator.2	P1	31	Bergam cia	M2	1	1	2	1	1	0	0	0	0	0	0	5
Training	Evaluator.2	P1	31	Bergam cia	M3	0	0	0	0	0	0	0	0	0	0	0	0
Training	Evaluator.2	P1	31	Bergam cia	M4	0	0	0	0	0	0	0	0	0	0	0	0
Training	Evaluator.2	P1	32	Dorper	M1	0	0	0	0	0	0	0	0	0	0	0	0
Training	Evaluator.2	P1	32	Dorper	M2	0	0	0	0	0	0	0	0	0	0	0	0
Training	Evaluator.2	P1	32	Dorper	M3	0	0	0	0	0	0	0	0	0	0	0	0
Training	Evaluator.2	P1	32	Dorper	M4	0	0	0	0	0	0	0	0	0	0	0	0
Test	Evaluator.2	P1	33	Dorper	M1	0	0	2	1	0	2	0	0	0	0	0	5
Test	Evaluator.2	P1	33	Dorper	M2	1	0	2	2	0	0	1	1	0	0	0	5
Test	Evaluator.2	P1	33	Dorper	M3	1	0	1	2	0	0	1	1	0	0	0	4
Test	Evaluator.2	P1	33	Dorper	M4	0	0	0	0	0	0	1	1	0	0	0	1
Training	Evaluator.2	P1	34	Dorper	M1	0	1	0	1	0	0	0	0	0	0	0	2
Training	Evaluator.2	P1	34	Dorper	M2	0	0	0	0	0	0	0	0	0	0	0	0
Training	Evaluator.2	P1	34	Dorper	M3	0	1	0	1	0	0	0	0	0	0	0	2
Training	Evaluator.2	P1	34	Dorper	M4	0	0	0	0	0	0	0	0	0	0	0	0
Test	Evaluator.2	P1	35	Dorper	M1	0	0	0	0	0	0	0	0	0	0	0	0
Test	Evaluator.2	P1	35	Dorper	M2	0	0	0	0	0	0	0	0	0	0	0	0
Test	Evaluator.2	P1	35	Dorper	M3	0	0	0	0	0	0	0	0	0	0	0	0
Test	Evaluator.2	P1	35	Dorper	M4	0	0	0	0	1	0	1	1	0	0	0	2
Test	Evaluator.2	P1	36	Dorper	M1	0	0	0	0	0	0	0	0	0	0	0	0
Test	Evaluator.2	P1	36	Dorper	M2	0	0	1	0	0	0	0	0	0	0	0	1
Test	Evaluator.2	P1	36	Dorper	M3	0	0	0	0	0	0	0	0	0	0	0	0
Test	Evaluator.2	P1	36	Dorper	M4	0	0	0	0	0	0	0	0	0	0	0	0
Test	Evaluator.2	P1	37	Bergam cia	M1	1	0	1	0	0	0	0	0	0	0	0	1
Test	Evaluator.2	P1	37	Bergam cia	M2	0	0	0	0	0	0	0	0	0	0	0	0
Test	Evaluator.2	P1	37	Bergam cia	M3	0	0	0	0	0	0	0	0	0	0	0	0
Test	Evaluator.2	P1	37	Bergam cia	M4	0	0	0	0	0	0	0	0	0	0	0	0
Training	Evaluator.2	P1	38	Bergam cia	M1	0	1	0	0	2	2	0	0	0	0	0	5
Training	Evaluator.2	P1	38	Bergam cia	M2	0	0	0	2	0	0	0	0	0	0	0	2
Training	Evaluator.2	P1	38	Bergam cia	M3	0	0	0	0	0	0	0	0	0	0	0	0
Training	Evaluator.2	P1	38	Bergam cia	M4	0	0	0	0	0	0	0	0	0	0	0	0
Test	Evaluator.2	P1	39	Laucane	M1	1	2	2	1	2	2	0	0	0	0	0	9
Test	Evaluator.2	P1	39	Laucane	M2	1	2	2	2	2	0	2	0	1	1	0	10
Test	Evaluator.2	P1	39	Laucane	M3	1	1	1	0	1	2	0	0	0	0	0	5
Test	Evaluator.2	P1	39	Laucane	M4	0	0	0	0	1	0	0	0	0	0	0	1
Training	Evaluator.2	P1	40	Laucane	M1	0	0	0	0	1	0	0	0	0	0	0	1
Training	Evaluator.2	P1	40	Laucane	M2	0	0	0	0	1	0	0	0	0	0	0	1
Training	Evaluator.2	P1	40	Laucane	M3	0	0	0	0	1	0	0	0	0	0	0	1
Training	Evaluator.2	P1	40	Laucane	M4	0	0	0	0	1	0	0	0	0	0	0	1
Training	Evaluator.2	P1	41	Bergam cia	M1	1	1	2	1	1	0	0	0	0	0	0	5
Training	Evaluator.2	P1	41	Bergam cia	M2	0	0	0	0	0	0	0	0	0	0	0	0
Training	Evaluator.2	P1	41	Bergam cia	M3	0	1	2	1	1	2	0	0	0	0	0	7
Training	Evaluator.2	P1	41	Bergam cia	M4	0	0	2	0	0	0	0	0	0	0	0	2
Test	Evaluator.2	P1	42	Laucane	M1	0	0	0	2	0	0	1	1	0	0	0	3
Test	Evaluator.2	P1	42	Laucane	M2	1	0	2	2	1	1	1	0	0	1	0	7
Test	Evaluator.2	P1	42	Laucane	M3	1	1	2	1	1	1	2	0	1	1	0	8
Test	Evaluator.2	P1	42	Laucane	M4	0	0	0	0	0	0	1	0	1	0	0	1
Training	Evaluator.2	P1	43	Dorper	M1	0	0	0	0	0	0	0	0	0	0	0	0
Training	Evaluator.2	P1	43	Dorper	M2	1	1	2	1	2	0	0	0	0	0	0	6
Training	Evaluator.2	P1	43	Dorper	M3	0	0	0	0	0	0	0	0	0	0	0	0
Training	Evaluator.2	P1	43	Dorper	M4	0	0	0	0	0	0	0	0	0	0	0	0
Training	Evaluator.2	P1	44	Dorper	M1	0	0	0	0	0	0	0	0	0	0	0	0
Training	Evaluator.2	P1	44	Dorper	M2	1	2	2	1	1	1	0	0	0	0	0	7
Training	Evaluator.2	P1	44	Dorper	M3	1	1	1	1	1	0	0	0	0	0	0	4
Training	Evaluator.2	P1	44	Dorper	M4	0	0	0	0	0	0	0	0	0	0	0	0
Training	Evaluator.2	P1	45	Dorper	M1	0	0	0	0	0	0	0	0	0	0	0	0
Training	Evaluator.2	P1	45	Dorper	M2	1	1	1	2	1	0	2	1	0	1	0	7
Training	Evaluator.2	P1	45	Dorper	M3	0	0	2	0	0	0	0	0	0	0	0	2
Training	Evaluator.2	P1	45	Dorper	M4	0	0	0	0	0	0	0	0	0	0	0	0
Training	Evaluator.2	P1	46	Dorper	M1	0	0	0	0	0	0	0	0	0	0	0	0
Training	Evaluator.2	P1	46	Dorper	M2	1	0	0	1	0	0	0	0	0	0	0	1
Training	Evaluator.2	P1	46	Dorper	M3	0	0	0	0	0	0	0	0	0	0	0	0
Training	Evaluator.2	P1	46	Dorper	M4	0	0	0	0	0	0	0	0	0	0	0	0
Training	Evaluator.2	P1	47	Bergam cia	M1	1	1	2	0	1	2	0	0	0	0	0	6
Training	Evaluator.2	P1	47	Bergam cia	M2	1	0	0	2	1	0	0	0	0	0	0	3
Training	Evaluator.2	P1	47	Bergam cia	M3	1	2	2	2	1	0	0	0	0	0	0	7
Training	Evaluator.2	P1	47	Bergam cia	M4	0	0	2	0	0	0	0	0	0	0	0	2
Training	Evaluator.2	P1	48	Laucane	M1	0	1	0	0	0	0	0	0	0	0	0	1
Training	Evaluator.2	P1	48	Laucane	M2	1	2	2	2	1	1	0	0	0	0	0	8
Training	Evaluator.2	P1	48	Laucane	M3	1	1	2	0	1	0	0	0	0	0	0	4
Training	Evaluator.2	P1	48	Laucane	M4	0	0	0	0	0	0	0	0	0	0	0	0
Test	Evaluator.2	P2	1	Laucane	M1	0	0	0	0	0	2	0	0	0	0	0	2
Test	Evaluator.2	P2	1	Laucane	M2	1	1	2	1	1	0	1	1	0	0	0	6
Test	Evaluator.2	P2	1	Laucane	M3	1	1	2	1	1	0	1	0	0	1	0	6
Test	Evaluator.2	P2	1	Laucane	M4	1	0	0	0	0	0	0	0	0	0	0	0
Training	Evaluator.2	P2	2	Laucane	M1	1	1	0	0	2	2	0	0	0	0	0	5
Training	Evaluator.2	P2	2	Laucane	M2	1	2	2	1	2	1	1	0	1	0	0	9
Training	Evaluator.2	P2	2	Laucane	M3	1	1	2	1	1	1	2	0	1	1	0	8
Training	Evaluator.2	P2	2	Laucane	M4	0	0	0	0	0	0	0	0	0	0	0	0
Training	Evaluator.2	P2	3	Dorper	M1	0	0	0	0	0	2	0	0	0	0	0	2
Training	Evaluator.2	P2	3	Dorper	M2	0	0	0	0	0	0	1	0	1	0	0	1
Training	Evaluator.2	P2	3	Dorper	M3	0	0	0	0	0	0	0	0	0	0	0	0
Training	Evaluator.2	P2	3	Dorper	M4	0	0	0	2	0	0	1	0	1	0	0	3
Test	Evaluator.2	P2	4	Dorper	M1	0	1	0	0	0	0	0	0	0	0	0	1
Test	Evaluator.2	P2	4	Dorper	M2	1	1	2	1	2	0	0	0	0	0	0	6
Test	Evaluator.2	P2	4	Dorper	M3	0	0	0	0	0	0	0	0	0	0	0	0
Test	Evaluator.2	P2	4	Dorper	M4	0	0	0	0	0	0	1	1	0	0	0	1
Training	Evaluator.2	P2	5	Laucane	M1	0	0	0	0	0	0	0	0	0	0	0	0
Training	Evaluator.2	P2	5	Laucane	M2	1	2	2	2	0	2	0	0	0	0	0	8
Training	Evaluator.2	P2	5	Laucane	M3	0	1	0	0	0	0	0	0	0	0	0	1
Training	Evaluator.2	P2	5	Laucane	M4	0	0	0	0	0	0	0	0	0	0	0	0
Training	Evaluator.2	P2	6	Bergam cia	M1	0	0	0	0	0	2	0	0	0	0	0	2
Training	Evaluator.2	P2	6	Bergam cia	M2	1	1	2	2	1	1	0	0	0	0	0	7
Training	Evaluator.2	P2	6	Bergam cia	M3	1	1	2	2	0	0	0	0	0	0	0	5
Training	Evaluator.2	P2	6	Bergam cia	M4	0	0	0	2	0	0	0	0	0	0	0	2
Training	Evaluator.2	P2	7	Laucane	M1	0	0	0	0	0	2	0	0	0	0	0	2
Training	Evaluator.2	P2	7	Laucane	M2	1	2	2	2	2	2	0	0	0	0	0	10
Training	Evaluator.2	P2	7	Laucane	M3	1	2	2	2	1	2	1	0	0	1	0	10
Training	Evaluator.2	P2	7	Laucane	M4	1	1	0	1	1	0	0	0	0	0	0	3
Training	Evaluator.2	P2	8	Bergam cia	M1	1	1	1	1	0	2	0	0	0	0	0	5
Training	Evaluator.2	P2	8	Bergam cia	M2	1	2	2	2	0	2	0	0	0	0	0	8
Training	Evaluator.2	P2	8	Bergam cia	M3	1	1	2	2	0	0	0	0	0	0	0	5
Training	Evaluator.2	P2	8	Bergam cia	M4	0	0	0	0	2	0	0	0	0	0	0	2
Training	Evaluator.2	P2	9	Dorper	M1	0	1	0	0	0	2	0	0	0	0	0	3
Training	Evaluator.2	P2	9	Dorper	M2	1	0	1	2	1	0	0	0	0	0	0	4
Training	Evaluator.2	P2	9	Dorper	M3	0	1	0	0	2	0	0	0	0	0	0	3
Training	Evaluator.2	P2	9	Dorper	M4	0	0	0	0	0	0	1	1	0	0	0	1
Training	Evaluator.2	P2	10	Dorper	M1	0	0	0	0	0	0	0	0	0	0	0	0
Training	Evaluator.2	P2	10	Dorper	M2	1	1	2	2	1	0	1	0	1	0	0	7
Training	Evaluator.2	P2	10	Dorper	M3	0	0	0	0	0	0	0	0	0	0	0	0
Training	Evaluator.2	P2	10	Dorper	M4	0	0	0	0	0	0	0	0	0	0	0	0
Training	Evaluator.2	P2	11	Bergam cia	M1	0	0	0	2	1	2	0	0	0	0	0	5
Training	Evaluator.2	P2	11	Bergam cia	M2	1	1	2	2	2	0	0	0	0	0	0	7
Training	Evaluator.2	P2	11	Bergam cia	M3	1	2	2	2	2	2	0	0	0	0	0	10
Training	Evaluator.2	P2	11	Bergam cia	M4	1	1	1	2	0	0	0	0	0	0	0	4
Training	Evaluator.2	P2	12	Bergam cia	M1	0	0	0	0	0	0	0	0	0	0	0	0
Training	Evaluator.2	P2	12	Bergam cia	M2	1	2	2	1	2	0	1	1	0	0	0	8
Training	Evaluator.2	P2	12	Bergam cia	M3	0	0	0	1	1	0	0	0	0	0	0	2
Training	Evaluator.2	P2	12	Bergam cia	M4	0	0	0	0	0	0	0	0	0	0	0	0
Training	Evaluator.2	P2	13	Bergam cia	M1	0	1	2	0	0	0	0	0	0	0	0	3
Training	Evaluator.2	P2	13	Bergam cia	M2	1	2	2	2	1	1	1	0	0	1	0	9
Training	Evaluator.2	P2	13	Bergam cia	M3	0	0	1	2	2	0	0	0	0	0	0	5
Training	Evaluator.2	P2	13	Bergam cia	M4	0	0	0	0	0	2	0	0	0	0	0	2
Training	Evaluator.2	P2	14	Laucane	M1	0	0	0	0	0	2	0	0	0	0	0	2
Training	Evaluator.2	P2	14	Laucane	M2	1	2	2	1	1	1	0	0	0	0	0	7
Training	Evaluator.2	P2	14	Laucane	M3	0	1	2	0	0	0	0	0	0	0	0	3
Training	Evaluator.2	P2	14	Laucane	M4	1	1	2	0	1	0	0	0	0	0	0	4
Training	Evaluator.2	P2	15	Laucane	M1	0	1	0	0	1	2	0	0	0	0	0	4
Training	Evaluator.2	P2	15	Laucane	M2	1	2	2	1	1	2	0	0	0	0	0	8
Training	Evaluator.2	P2	15	Laucane	M3	0	0	2	0	1	0	0	0	0	0	0	3
Training	Evaluator.2	P2	15	Laucane	M4	0	0	0	0	0	2	0	0	0	0	0	2
Test	Evaluator.2	P2	16	Dorper	M1	0	0	0	0	0	2	0	0	0	0	0	2
Test	Evaluator.2	P2	16	Dorper	M2	1	1	2	1	1	2	1	0	1	0	0	8
Test	Evaluator.2	P2	16	Dorper	M3	1	1	2	1	0	0	0	0	0	0	0	4
Test	Evaluator.2	P2	16	Dorper	M4	0	0	0	0	0	0	1	1	0	0	0	1
Training	Evaluator.2	P2	17	Dorper	M1	0	0	0	0	0	2	0	0	0	0	0	2
Training	Evaluator.2	P2	17	Dorper	M2	1	1	2	2	1	1	0	0	0	0	0	7
Training	Evaluator.2	P2	17	Dorper	M3	0	0	2	2	0	0	0	0	0	0	0	4
Training	Evaluator.2	P2	17	Dorper	M4	0	0	0	0	0	0	0	0	0	0	0	0
Training	Evaluator.2	P2	18	Bergam cia	M1	0	0	0	0	0	0	0	0	0	0	0	0
Training	Evaluator.2	P2	18	Bergam cia	M2	1	2	1	2	2	2	2	0	1	0	1	11
Training	Evaluator.2	P2	18	Bergam cia	M3	1	1	2	2	1	0	0	0	0	0	0	6
Training	Evaluator.2	P2	18	Bergam cia	M4	0	0	2	0	0	0	0	0	0	0	0	2
Training	Evaluator.2	P2	19	Laucane	M1	0	0	0	0	1	0	0	0	0	0	0	1
Training	Evaluator.2	P2	19	Laucane	M2	1	1	2	0	2	0	1	0	0	1	0	6
Training	Evaluator.2	P2	19	Laucane	M3	0	0	0	0	0	0	0	0	0	0	0	0
Training	Evaluator.2	P2	19	Laucane	M4	0	0	0	0	0	0	0	0	0	0	0	0
Test	Evaluator.2	P2	20	Laucane	M1	1	2	2	0	1	0	0	0	0	0	0	5
Test	Evaluator.2	P2	20	Laucane	M2	0	2	2	0	2	0	0	0	0	0	0	6
Test	Evaluator.2	P2	20	Laucane	M3	0	0	2	0	0	0	0	0	0	0	0	2
Test	Evaluator.2	P2	20	Laucane	M4	1	1	2	2	0	0	0	0	0	0	0	5
Test	Evaluator.2	P2	21	Laucane	M1	1	2	2	1	1	2	0	0	0	0	0	8
Test	Evaluator.2	P2	21	Laucane	M2	1	2	2	2	2	2	2	0	0	1	1	12
Test	Evaluator.2	P2	21	Laucane	M3	1	1	2	2	2	0	0	0	0	0	0	7
Test	Evaluator.2	P2	21	Laucane	M4	0	0	0	0	0	0	0	0	0	0	0	0
Training	Evaluator.2	P2	22	Bergam cia	M1	0	0	0	1	2	2	0	0	0	0	0	5
Training	Evaluator.2	P2	22	Bergam cia	M2	1	2	2	2	1	2	1	0	0	1	0	10
Training	Evaluator.2	P2	22	Bergam cia	M3	1	1	2	0	1	0	1	0	0	1	0	5
Training	Evaluator.2	P2	22	Bergam cia	M4	0	0	0	0	2	0	0	0	0	0	0	2
Test	Evaluator.2	P2	23	Dorper	M1	0	0	0	0	0	2	0	0	0	0	0	2
Test	Evaluator.2	P2	23	Dorper	M2	1	2	2	2	1	2	1	0	1	0	0	10
Test	Evaluator.2	P2	23	Dorper	M3	1	0	1	2	1	0	1	0	1	0	0	5
Test	Evaluator.2	P2	23	Dorper	M4	0	0	0	0	0	0	0	0	0	0	0	0
Training	Evaluator.2	P2	24	Dorper	M1	0	0	0	0	0	2	0	0	0	0	0	2
Training	Evaluator.2	P2	24	Dorper	M2	1	2	2	2	2	2	2	0	1	1	0	12
Training	Evaluator.2	P2	24	Dorper	M3	1	1	1	2	1	2	1	1	0	0	0	8
Training	Evaluator.2	P2	24	Dorper	M4	0	0	0	0	0	0	0	0	0	0	0	0
Test	Evaluator.2	P2	25	Laucane	M1	0	0	0	0	0	0	0	0	0	0	0	0
Test	Evaluator.2	P2	25	Laucane	M2	1	1	2	2	1	0	1	1	0	0	0	7
Test	Evaluator.2	P2	25	Laucane	M3	0	2	2	0	2	0	0	0	0	0	0	6
Test	Evaluator.2	P2	25	Laucane	M4	1	0	0	2	0	0	1	1	0	0	0	3
Training	Evaluator.2	P2	26	Laucane	M1	0	0	0	0	0	2	0	0	0	0	0	2
Training	Evaluator.2	P2	26	Laucane	M2	1	2	2	2	1	0	2	0	0	1	1	9
Training	Evaluator.2	P2	26	Laucane	M3	1	1	1	2	1	0	1	0	0	0	1	6
Training	Evaluator.2	P2	26	Laucane	M4	0	0	0	0	0	0	0	0	0	0	0	0
Training	Evaluator.2	P2	27	Laucane	M1	0	0	0	0	0	2	0	0	0	0	0	2
Training	Evaluator.2	P2	27	Laucane	M2	1	2	2	2	1	1	2	0	1	1	0	10
Training	Evaluator.2	P2	27	Laucane	M3	0	1	2	0	0	0	0	0	0	0	0	3
Training	Evaluator.2	P2	27	Laucane	M4	0	0	0	0	0	0	0	0	0	0	0	0
Training	Evaluator.2	P2	28	Laucane	M1	1	1	1	0	1	2	0	0	0	0	0	5
Training	Evaluator.2	P2	28	Laucane	M2	1	1	2	2	1	0	1	0	0	1	0	7
Training	Evaluator.2	P2	28	Laucane	M3	0	0	1	2	2	0	0	0	0	0	0	5
Training	Evaluator.2	P2	28	Laucane	M4	0	0	0	0	2	0	0	0	0	0	0	2
Training	Evaluator.2	P2	29	Bergam cia	M1	1	1	2	1	0	2	0	0	0	0	0	6
Training	Evaluator.2	P2	29	Bergam cia	M2	1	2	2	2	2	1	0	0	0	0	0	9
Training	Evaluator.2	P2	29	Bergam cia	M3	0	0	0	0	2	0	0	0	0	0	0	2
Training	Evaluator.2	P2	29	Bergam cia	M4	0	0	0	0	0	0	0	0	0	0	0	0
Test	Evaluator.2	P2	30	Laucane	M1	0	0	2	0	1	2	0	0	0	0	0	5
Test	Evaluator.2	P2	30	Laucane	M2	1	1	2	1	1	0	1	0	1	0	0	6
Test	Evaluator.2	P2	30	Laucane	M3	1	1	2	1	1	0	1	0	0	1	0	6
Test	Evaluator.2	P2	30	Laucane	M4	0	0	0	0	0	0	0	0	0	0	0	0
Training	Evaluator.2	P2	31	Bergam cia	M1	0	0	0	0	0	2	0	0	0	0	0	2
Training	Evaluator.2	P2	31	Bergam cia	M2	1	0	2	2	1	0	1	0	0	1	0	6
Training	Evaluator.2	P2	31	Bergam cia	M3	0	0	2	2	0	0	0	0	0	0	0	4
Training	Evaluator.2	P2	31	Bergam cia	M4	0	0	0	2	0	0	0	0	0	0	0	2
Training	Evaluator.2	P2	32	Dorper	M1	0	0	0	0	0	0	0	0	0	0	0	0
Training	Evaluator.2	P2	32	Dorper	M2	0	0	0	0	2	0	0	0	0	0	0	2
Training	Evaluator.2	P2	32	Dorper	M3	0	0	0	0	0	0	0	0	0	0	0	0
Training	Evaluator.2	P2	32	Dorper	M4	0	0	0	0	0	0	0	0	0	0	0	0
Test	Evaluator.2	P2	33	Dorper	M1	1	0	2	1	0	2	2	1	1	0	0	7
Test	Evaluator.2	P2	33	Dorper	M2	1	0	2	1	0	0	2	1	1	1	0	5
Test	Evaluator.2	P2	33	Dorper	M3	1	0	2	2	0	0	1	1	0	0	0	5
Test	Evaluator.2	P2	33	Dorper	M4	0	0	0	1	0	0	1	1	0	0	0	2
Training	Evaluator.2	P2	34	Dorper	M1	0	0	0	0	0	2	0	0	0	0	0	2
Training	Evaluator.2	P2	34	Dorper	M2	1	2	2	2	1	1	0	0	0	0	0	8
Training	Evaluator.2	P2	34	Dorper	M3	0	0	2	0	0	2	0	0	0	0	0	4
Training	Evaluator.2	P2	34	Dorper	M4	0	0	0	0	0	0	0	0	0	0	0	0
Test	Evaluator.2	P2	35	Dorper	M1	1	1	2	1	0	2	0	0	0	0	0	6
Test	Evaluator.2	P2	35	Dorper	M2	0	1	2	1	1	0	0	0	0	0	0	5
Test	Evaluator.2	P2	35	Dorper	M3	0	0	0	0	0	0	0	0	0	0	0	0
Test	Evaluator.2	P2	35	Dorper	M4	0	0	0	0	0	0	1	1	0	0	0	1
Test	Evaluator.2	P2	36	Dorper	M1	0	0	0	0	0	0	0	0	0	0	0	0
Test	Evaluator.2	P2	36	Dorper	M2	1	1	2	2	1	1	1	0	1	0	0	8
Test	Evaluator.2	P2	36	Dorper	M3	0	0	0	0	0	0	0	0	0	0	0	0
Test	Evaluator.2	P2	36	Dorper	M4	0	0	0	0	0	0	1	1	0	0	0	1
Test	Evaluator.2	P2	37	Bergam cia	M1	1	0	1	1	0	0	1	0	0	1	0	3
Test	Evaluator.2	P2	37	Bergam cia	M2	0	0	0	0	0	0	0	0	0	0	0	0
Test	Evaluator.2	P2	37	Bergam cia	M3	0	0	1	0	0	0	0	0	0	0	0	1
Test	Evaluator.2	P2	37	Bergam cia	M4	0	0	1	0	0	0	0	0	0	0	0	1
Training	Evaluator.2	P2	38	Bergam cia	M1	0	0	0	0	2	2	0	0	0	0	0	4
Training	Evaluator.2	P2	38	Bergam cia	M2	0	0	0	0	0	0	0	0	0	0	0	0
Training	Evaluator.2	P2	38	Bergam cia	M3	0	0	0	0	0	0	0	0	0	0	0	0
Training	Evaluator.2	P2	38	Bergam cia	M4	0	0	0	0	0	0	0	0	0	0	0	0
Test	Evaluator.2	P2	39	Laucane	M1	0	0	0	0	0	2	0	0	0	0	0	2
Test	Evaluator.2	P2	39	Laucane	M2	1	2	2	2	1	0	0	0	0	0	0	7
Test	Evaluator.2	P2	39	Laucane	M3	1	2	2	2	1	0	0	0	0	0	0	7
Test	Evaluator.2	P2	39	Laucane	M4	0	0	0	0	0	0	0	0	0	0	0	0
Training	Evaluator.2	P2	40	Laucane	M1	0	0	0	0	0	0	0	0	0	0	0	0
Training	Evaluator.2	P2	40	Laucane	M2	0	0	0	0	0	0	0	0	0	0	0	0
Training	Evaluator.2	P2	40	Laucane	M3	0	0	0	0	0	0	0	0	0	0	0	0
Training	Evaluator.2	P2	40	Laucane	M4	0	1	1	2	0	0	0	0	0	0	0	4
Training	Evaluator.2	P2	41	Bergam cia	M1	0	0	0	0	1	0	0	0	0	0	0	1
Training	Evaluator.2	P2	41	Bergam cia	M2	1	1	2	1	1	0	0	0	0	0	0	5
Training	Evaluator.2	P2	41	Bergam cia	M3	1	1	0	0	1	0	0	0	0	0	0	2
Training	Evaluator.2	P2	41	Bergam cia	M4	0	0	0	2	1	0	0	0	0	0	0	3
Test	Evaluator.2	P2	42	Laucane	M1	0	1	2	0	1	0	2	1	1	0	0	6
Test	Evaluator.2	P2	42	Laucane	M2	1	1	1	2	1	0	1	0	1	0	0	6
Test	Evaluator.2	P2	42	Laucane	M3	1	1	2	2	1	0	1	0	1	0	0	7
Test	Evaluator.2	P2	42	Laucane	M4	0	0	0	0	0	0	0	0	0	0	0	0
Training	Evaluator.2	P2	43	Dorper	M1	0	0	0	0	0	0	0	0	0	0	0	0
Training	Evaluator.2	P2	43	Dorper	M2	1	1	1	2	2	0	1	0	0	1	0	7
Training	Evaluator.2	P2	43	Dorper	M3	0	0	0	0	0	0	0	0	0	0	0	0
Training	Evaluator.2	P2	43	Dorper	M4	0	0	0	0	0	0	0	0	0	0	0	0
Training	Evaluator.2	P2	44	Dorper	M1	0	0	0	0	0	0	0	0	0	0	0	0
Training	Evaluator.2	P2	44	Dorper	M2	1	1	2	1	0	0	0	0	0	0	0	4
Training	Evaluator.2	P2	44	Dorper	M3	0	0	0	0	0	0	0	0	0	0	0	0
Training	Evaluator.2	P2	44	Dorper	M4	0	0	1	0	0	0	0	0	0	0	0	1
Training	Evaluator.2	P2	45	Dorper	M1	1	2	2	1	0	0	0	0	0	0	0	5
Training	Evaluator.2	P2	45	Dorper	M2	1	2	1	1	1	0	2	1	1	1	0	7
Training	Evaluator.2	P2	45	Dorper	M3	1	2	2	2	0	0	0	0	0	0	0	6
Training	Evaluator.2	P2	45	Dorper	M4	0	0	0	0	0	0	0	0	0	0	0	0
Training	Evaluator.2	P2	46	Dorper	M1	0	0	0	0	0	0	0	0	0	0	0	0
Training	Evaluator.2	P2	46	Dorper	M2	0	1	2	2	1	0	0	0	0	0	0	6
Training	Evaluator.2	P2	46	Dorper	M3	0	0	0	0	0	0	0	0	0	0	0	0
Training	Evaluator.2	P2	46	Dorper	M4	0	0	0	0	0	0	0	0	0	0	0	0
Training	Evaluator.2	P2	47	Bergam cia	M1	1	1	0	0	1	0	1	0	0	0	1	3
Training	Evaluator.2	P2	47	Bergam cia	M2	1	2	2	2	0	0	1	0	0	0	1	7
Training	Evaluator.2	P2	47	Bergam cia	M3	1	2	1	2	1	1	1	0	0	0	1	8
Training	Evaluator.2	P2	47	Bergam cia	M4	0	0	0	2	0	0	0	0	0	0	0	2
Training	Evaluator.2	P2	48	Laucane	M1	0	0	0	0	1	2	0	0	0	0	0	3
Training	Evaluator.2	P2	48	Laucane	M2	1	2	2	2	1	2	0	0	0	0	0	9
Training	Evaluator.2	P2	48	Laucane	M3	1	1	2	1	1	0	0	0	0	0	0	5
Training	Evaluator.2	P2	48	Laucane	M4	0	0	0	0	0	0	0	0	0	0	0	0
Test	Evaluator.1	P1	1	Laucane	M1	1	1	2	1	0	0	0	0	0	0	0	4
Test	Evaluator.1	P1	1	Laucane	M2	1	1	0	2	0	0	1	1	0	0	0	4
Test	Evaluator.1	P1	1	Laucane	M3	1	2	2	1	2	0	2	1	0	1	0	9
Test	Evaluator.1	P1	1	Laucane	M4	0	0	0	0	0	0	0	0	0	0	0	0
Training	Evaluator.1	P1	2	Laucane	M1	1	1	2	1	1	0	0	0	0	0	0	5
Training	Evaluator.1	P1	2	Laucane	M2	1	2	2	1	2	1	1	0	1	0	0	9
Training	Evaluator.1	P1	2	Laucane	M3	0	1	2	2	1	0	0	0	0	0	0	6
Training	Evaluator.1	P1	2	Laucane	M4	0	0	0	0	0	0	0	0	0	0	0	0
Training	Evaluator.1	P1	3	Dorper	M1	1	1	2	1	0	2	0	0	0	0	0	6
Training	Evaluator.1	P1	3	Dorper	M2	1	1	2	1	1	0	1	0	1	0	0	6
Training	Evaluator.1	P1	3	Dorper	M3	0	0	0	0	0	0	0	0	0	0	0	0
Training	Evaluator.1	P1	3	Dorper	M4	0	0	0	0	0	0	0	0	0	0	0	0
Test	Evaluator.1	P1	4	Dorper	M1	0	1	2	1	2	0	0	0	0	0	0	6
Test	Evaluator.1	P1	4	Dorper	M2	1	2	2	1	2	0	1	0	1	0	0	8
Test	Evaluator.1	P1	4	Dorper	M3	1	1	2	1	1	0	0	0	0	0	0	5
Test	Evaluator.1	P1	4	Dorper	M4	1	0	0	1	0	0	1	1	0	0	0	2
Training	Evaluator.1	P1	5	Laucane	M1	0	1	0	1	0	2	0	0	0	0	0	4
Training	Evaluator.1	P1	5	Laucane	M2	1	2	2	2	1	2	0	0	0	0	0	9
Training	Evaluator.1	P1	5	Laucane	M3	1	2	2	1	1	1	0	0	0	0	0	7
Training	Evaluator.1	P1	5	Laucane	M4	0	0	0	2	0	0	0	0	0	0	0	2
Training	Evaluator.1	P1	6	Bergam cia	M1	1	0	0	2	1	2	0	0	0	0	0	5
Training	Evaluator.1	P1	6	Bergam cia	M2	1	2	2	1	2	1	1	0	0	1	0	9
Training	Evaluator.1	P1	6	Bergam cia	M3	1	1	2	1	1	0	0	0	0	0	0	5
Training	Evaluator.1	P1	6	Bergam cia	M4	0	0	0	0	0	0	0	0	0	0	0	0
Training	Evaluator.1	P1	7	Laucane	M1	0	0	2	0	1	0	0	0	0	0	0	3
Training	Evaluator.1	P1	7	Laucane	M2	1	2	2	2	2	1	1	0	1	0	0	10
Training	Evaluator.1	P1	7	Laucane	M3	0	0	0	2	0	0	0	0	0	0	0	2
Training	Evaluator.1	P1	7	Laucane	M4	1	2	2	0	2	1	1	0	1	0	0	8
Training	Evaluator.1	P1	8	Bergam cia	M1	1	1	1	2	1	2	0	0	0	0	0	7
Training	Evaluator.1	P1	8	Bergam cia	M2	1	2	2	2	2	2	0	0	0	0	0	10
Training	Evaluator.1	P1	8	Bergam cia	M3	1	1	2	1	0	1	1	0	1	0	0	6
Training	Evaluator.1	P1	8	Bergam cia	M4	1	1	0	1	0	0	0	0	0	0	0	2
Training	Evaluator.1	P1	9	Dorper	M1	0	0	0	0	0	2	0	0	0	0	0	2
Training	Evaluator.1	P1	9	Dorper	M2	1	1	2	2	1	1	1	0	1	0	0	8
Training	Evaluator.1	P1	9	Dorper	M3	0	0	0	1	0	0	1	0	1	0	0	2
Training	Evaluator.1	P1	9	Dorper	M4	1	1	2	1	0	0	1	1	0	0	0	5
Training	Evaluator.1	P1	10	Dorper	M1	1	0	1	0	0	0	0	0	0	0	0	1
Training	Evaluator.1	P1	10	Dorper	M2	1	2	2	2	2	2	1	0	1	0	0	11
Training	Evaluator.1	P1	10	Dorper	M3	1	1	2	2	2	0	1	0	1	0	0	8
Training	Evaluator.1	P1	10	Dorper	M4	0	0	0	0	0	0	0	0	0	0	0	0
Training	Evaluator.1	P1	11	Bergam cia	M1	0	1	0	0	1	0	0	0	0	0	0	2
Training	Evaluator.1	P1	11	Bergam cia	M2	1	2	2	2	2	2	1	0	1	0	0	11
Training	Evaluator.1	P1	11	Bergam cia	M3	1	2	2	2	2	0	0	0	0	0	0	8
Training	Evaluator.1	P1	11	Bergam cia	M4	0	0	0	0	0	0	0	0	0	0	0	0
Training	Evaluator.1	P1	12	Bergam cia	M1	0	0	0	0	0	2	0	0	0	0	0	2
Training	Evaluator.1	P1	12	Bergam cia	M2	1	2	2	2	2	1	0	0	0	0	0	9
Training	Evaluator.1	P1	12	Bergam cia	M3	1	1	2	1	0	0	0	0	0	0	0	4
Training	Evaluator.1	P1	12	Bergam cia	M4	1	1	0	1	1	2	0	0	0	0	0	5
Training	Evaluator.1	P1	13	Bergam cia	M1	0	0	0	0	0	2	0	0	0	0	0	2
Training	Evaluator.1	P1	13	Bergam cia	M2	1	1	2	2	2	2	0	0	0	0	0	9
Training	Evaluator.1	P1	13	Bergam cia	M3	0	0	1	0	0	0	0	0	0	0	0	1
Training	Evaluator.1	P1	13	Bergam cia	M4	0	0	0	0	0	2	0	0	0	0	0	2
Training	Evaluator.1	P1	14	Laucane	M1	1	1	2	1	2	2	0	0	0	0	0	8
Training	Evaluator.1	P1	14	Laucane	M2	1	2	2	2	2	2	0	0	0	0	0	10
Training	Evaluator.1	P1	14	Laucane	M3	1	1	2	2	1	0	0	0	0	0	0	6
Training	Evaluator.1	P1	14	Laucane	M4	0	0	0	0	1	0	0	0	0	0	0	1
Training	Evaluator.1	P1	15	Laucane	M1	0	0	0	0	0	2	0	0	0	0	0	2
Training	Evaluator.1	P1	15	Laucane	M2	1	2	2	2	2	2	1	0	0	1	0	11
Training	Evaluator.1	P1	15	Laucane	M3	0	1	2	1	2	0	0	0	0	0	0	6
Training	Evaluator.1	P1	15	Laucane	M4	1	0	1	0	0	1	0	0	0	0	0	2
Test	Evaluator.1	P1	16	Dorper	M1	0	0	0	0	0	2	0	0	0	0	0	2
Test	Evaluator.1	P1	16	Dorper	M2	1	1	2	2	1	1	1	0	1	0	0	8
Test	Evaluator.1	P1	16	Dorper	M3	1	1	2	1	0	1	0	0	0	0	0	5
Test	Evaluator.1	P1	16	Dorper	M4	0	0	0	0	0	0	0	0	0	0	0	0
Training	Evaluator.1	P1	17	Dorper	M1	0	0	1	0	0	0	0	0	0	0	0	1
Training	Evaluator.1	P1	17	Dorper	M2	1	2	2	1	1	1	1	0	1	0	0	8
Training	Evaluator.1	P1	17	Dorper	M3	0	0	0	0	0	0	0	0	0	0	0	0
Training	Evaluator.1	P1	17	Dorper	M4	0	0	0	0	0	0	0	0	0	0	0	0
Training	Evaluator.1	P1	18	Bergam cia	M1	0	0	0	0	0	2	0	0	0	0	0	2
Training	Evaluator.1	P1	18	Bergam cia	M2	1	2	1	2	2	2	2	0	1	0	1	11
Training	Evaluator.1	P1	18	Bergam cia	M3	1	0	0	2	0	1	1	0	1	0	0	4
Training	Evaluator.1	P1	18	Bergam cia	M4	0	0	0	0	0	0	0	0	0	0	0	0
Training	Evaluator.1	P1	19	Laucane	M1	0	0	0	0	0	2	0	0	0	0	0	2
Training	Evaluator.1	P1	19	Laucane	M2	1	2	2	2	2	1	1	0	1	0	0	10
Training	Evaluator.1	P1	19	Laucane	M3	1	1	2	1	1	2	1	0	0	1	0	8
Training	Evaluator.1	P1	19	Laucane	M4	0	0	0	0	0	0	0	0	0	0	0	0
Test	Evaluator.1	P1	20	Laucane	M1	1	1	2	1	1	0	0	0	0	0	0	5
Test	Evaluator.1	P1	20	Laucane	M2	1	2	2	2	2	1	2	0	1	1	0	11
Test	Evaluator.1	P1	20	Laucane	M3	1	1	2	1	1	0	0	0	0	0	0	5
Test	Evaluator.1	P1	20	Laucane	M4	0	0	0	0	0	0	0	0	0	0	0	0
Test	Evaluator.1	P1	21	Laucane	M1	0	0	0	0	0	2	0	0	0	0	0	2
Test	Evaluator.1	P1	21	Laucane	M2	1	2	2	2	2	0	0	0	0	0	0	8
Test	Evaluator.1	P1	21	Laucane	M3	1	1	1	2	2	0	1	0	0	1	0	7
Test	Evaluator.1	P1	21	Laucane	M4	0	1	0	0	0	0	0	0	0	0	0	1
Training	Evaluator.1	P1	22	Bergam cia	M1	0	0	0	0	2	2	0	0	0	0	0	4
Training	Evaluator.1	P1	22	Bergam cia	M2	1	2	2	2	2	1	1	0	1	0	0	10
Training	Evaluator.1	P1	22	Bergam cia	M3	1	1	2	1	1	0	0	0	0	0	0	5
Training	Evaluator.1	P1	22	Bergam cia	M4	0	0	0	0	0	0	0	0	0	0	0	0
Test	Evaluator.1	P1	23	Dorper	M1	0	1	0	1	0	0	0	0	0	0	0	2
Test	Evaluator.1	P1	23	Dorper	M2	1	2	2	2	2	2	2	1	1	0	0	12
Test	Evaluator.1	P1	23	Dorper	M3	0	0	0	0	0	0	0	0	0	0	0	0
Test	Evaluator.1	P1	23	Dorper	M4	0	0	0	0	0	1	0	0	0	0	0	1
Training	Evaluator.1	P1	24	Dorper	M1	0	0	0	0	0	2	0	0	0	0	0	2
Training	Evaluator.1	P1	24	Dorper	M2	1	2	2	1	2	2	1	0	1	0	0	10
Training	Evaluator.1	P1	24	Dorper	M3	1	1	2	2	1	0	0	0	0	0	0	6
Training	Evaluator.1	P1	24	Dorper	M4	0	0	0	0	0	0	0	0	0	0	0	0
Test	Evaluator.1	P1	25	Laucane	M1	0	0	0	0	1	2	0	0	0	0	0	3
Test	Evaluator.1	P1	25	Laucane	M2	1	1	2	2	1	2	2	1	1	0	0	10
Test	Evaluator.1	P1	25	Laucane	M3	0	0	0	0	0	0	0	0	0	0	0	0
Test	Evaluator.1	P1	25	Laucane	M4	1	1	2	1	1	1	1	1	0	0	0	7
Training	Evaluator.1	P1	26	Laucane	M1	0	0	0	0	0	2	0	0	0	0	0	2
Training	Evaluator.1	P1	26	Laucane	M2	1	2	2	2	1	0	1	0	0	0	1	8
Training	Evaluator.1	P1	26	Laucane	M3	1	0	1	1	2	0	0	0	0	0	0	4
Training	Evaluator.1	P1	26	Laucane	M4	0	1	0	0	0	0	0	0	0	0	0	1
Training	Evaluator.1	P1	27	Laucane	M1	0	0	0	0	0	2	0	0	0	0	0	2
Training	Evaluator.1	P1	27	Laucane	M2	1	2	2	1	1	1	1	0	1	0	0	8
Training	Evaluator.1	P1	27	Laucane	M3	1	2	2	2	1	0	0	0	0	0	0	7
Training	Evaluator.1	P1	27	Laucane	M4	0	0	0	0	0	0	0	0	0	0	0	0
Training	Evaluator.1	P1	28	Laucane	M1	0	0	0	0	0	2	0	0	0	0	0	2
Training	Evaluator.1	P1	28	Laucane	M2	1	2	2	2	2	1	0	0	0	0	0	9
Training	Evaluator.1	P1	28	Laucane	M3	0	0	0	1	0	0	0	0	0	0	0	1
Training	Evaluator.1	P1	28	Laucane	M4	0	0	0	0	0	0	0	0	0	0	0	0
Training	Evaluator.1	P1	29	Bergam cia	M1	0	2	2	2	2	1	1	0	1	0	0	10
Training	Evaluator.1	P1	29	Bergam cia	M2	1	1	0	1	0	0	0	0	0	0	0	2
Training	Evaluator.1	P1	29	Bergam cia	M3	0	0	1	0	0	0	0	0	0	0	0	1
Training	Evaluator.1	P1	29	Bergam cia	M4	1	1	0	1	0	1	0	0	0	0	0	3
Test	Evaluator.1	P1	30	Laucane	M1	0	1	0	1	2	2	0	0	0	0	0	6
Test	Evaluator.1	P1	30	Laucane	M2	1	1	2	2	2	0	2	1	1	0	0	9
Test	Evaluator.1	P1	30	Laucane	M3	1	1	2	1	1	0	1	0	1	0	0	6
Test	Evaluator.1	P1	30	Laucane	M4	0	0	0	0	0	0	0	0	0	0	0	0
Training	Evaluator.1	P1	31	Bergam cia	M1	0	0	0	0	0	2	1	0	0	1	0	3
Training	Evaluator.1	P1	31	Bergam cia	M2	1	1	2	1	1	0	1	0	1	0	0	6
Training	Evaluator.1	P1	31	Bergam cia	M3	0	0	1	0	0	0	1	0	1	0	0	2
Training	Evaluator.1	P1	31	Bergam cia	M4	0	0	0	0	0	0	0	0	0	0	0	0
Training	Evaluator.1	P1	32	Dorper	M1	0	0	0	0	0	0	0	0	0	0	0	0
Training	Evaluator.1	P1	32	Dorper	M2	1	1	2	1	2	0	1	0	1	0	0	7
Training	Evaluator.1	P1	32	Dorper	M3	0	0	0	0	0	0	0	0	0	0	0	0
Training	Evaluator.1	P1	32	Dorper	M4	0	0	0	0	0	0	0	0	0	0	0	0
Test	Evaluator.1	P1	33	Dorper	M1	1	1	2	2	0	2	0	0	0	0	0	7
Test	Evaluator.1	P1	33	Dorper	M2	1	1	2	2	2	0	2	1	1	0	0	9
Test	Evaluator.1	P1	33	Dorper	M3	1	1	2	2	2	0	2	1	1	0	0	9
Test	Evaluator.1	P1	33	Dorper	M4	0	0	2	1	1	0	1	0	1	0	0	5
Training	Evaluator.1	P1	34	Dorper	M1	0	1	0	1	0	2	0	0	0	0	0	4
Training	Evaluator.1	P1	34	Dorper	M2	1	1	2	1	2	2	1	0	1	0	0	9
Training	Evaluator.1	P1	34	Dorper	M3	1	1	0	1	1	0	0	0	0	0	0	3
Training	Evaluator.1	P1	34	Dorper	M4	0	0	0	0	0	0	0	0	0	0	0	0
Test	Evaluator.1	P1	35	Dorper	M1	0	0	0	0	0	2	0	0	0	0	0	2
Test	Evaluator.1	P1	35	Dorper	M2	1	1	2	1	1	0	0	0	0	0	0	5
Test	Evaluator.1	P1	35	Dorper	M3	1	0	1	0	0	0	0	0	0	0	0	1
Test	Evaluator.1	P1	35	Dorper	M4	0	0	0	0	0	0	0	0	0	0	0	0
Test	Evaluator.1	P1	36	Dorper	M1	0	0	0	0	0	2	0	0	0	0	0	2
Test	Evaluator.1	P1	36	Dorper	M2	1	2	2	2	1	2	1	0	1	0	0	10
Test	Evaluator.1	P1	36	Dorper	M3	0	1	2	1	1	0	0	0	0	0	0	5
Test	Evaluator.1	P1	36	Dorper	M4	0	0	0	0	0	0	0	0	0	0	0	0
Test	Evaluator.1	P1	37	Bergam cia	M1	1	2	2	2	2	2	1	0	1	0	0	11
Test	Evaluator.1	P1	37	Bergam cia	M2	0	0	0	0	0	0	0	0	0	0	0	0
Test	Evaluator.1	P1	37	Bergam cia	M3	1	1	0	2	1	1	0	0	0	0	0	5
Test	Evaluator.1	P1	37	Bergam cia	M4	1	1	2	2	2	1	0	0	0	0	0	8
Training	Evaluator.1	P1	38	Bergam cia	M1	0	1	2	1	1	0	0	0	0	0	0	5
Training	Evaluator.1	P1	38	Bergam cia	M2	1	1	1	2	2	0	0	0	0	0	0	6
Training	Evaluator.1	P1	38	Bergam cia	M3	1	2	2	2	1	0	0	0	0	0	0	7
Training	Evaluator.1	P1	38	Bergam cia	M4	1	1	2	1	2	1	0	0	0	0	0	7
Test	Evaluator.1	P1	39	Laucane	M1	1	1	2	1	2	2	0	0	0	0	0	8
Test	Evaluator.1	P1	39	Laucane	M2	1	2	2	2	2	1	1	0	1	0	0	10
Test	Evaluator.1	P1	39	Laucane	M3	1	1	0	1	1	1	0	0	0	0	0	4
Test	Evaluator.1	P1	39	Laucane	M4	0	0	0	0	1	0	0	0	0	0	0	1
Training	Evaluator.1	P1	40	Laucane	M1	0	0	0	0	0	0	0	0	0	0	0	0
Training	Evaluator.1	P1	40	Laucane	M2	0	0	0	1	0	0	0	0	0	0	0	1
Training	Evaluator.1	P1	40	Laucane	M3	0	0	0	1	1	1	0	0	0	0	0	3
Training	Evaluator.1	P1	40	Laucane	M4	0	1	2	1	0	0	0	0	0	0	0	4
Training	Evaluator.1	P1	41	Bergam cia	M1	1	2	2	1	1	2	0	0	0	0	0	8
Training	Evaluator.1	P1	41	Bergam cia	M2	1	1	2	2	2	1	1	0	1	0	0	9
Training	Evaluator.1	P1	41	Bergam cia	M3	0	0	0	1	1	0	0	0	0	0	0	2
Training	Evaluator.1	P1	41	Bergam cia	M4	1	1	2	1	2	1	1	0	1	0	0	8
Test	Evaluator.1	P1	42	Laucane	M1	0	0	2	0	0	2	0	0	0	0	0	4
Test	Evaluator.1	P1	42	Laucane	M2	1	2	1	2	1	2	1	0	0	0	1	9
Test	Evaluator.1	P1	42	Laucane	M3	1	2	2	1	1	2	0	0	0	0	0	8
Test	Evaluator.1	P1	42	Laucane	M4	0	0	0	0	0	0	0	0	0	0	0	0
Training	Evaluator.1	P1	43	Dorper	M1	1	1	2	1	0	2	0	0	0	0	0	6
Training	Evaluator.1	P1	43	Dorper	M2	1	2	2	2	2	0	1	0	1	0	0	9
Training	Evaluator.1	P1	43	Dorper	M3	0	0	1	0	0	0	0	0	0	0	0	1
Training	Evaluator.1	P1	43	Dorper	M4	1	0	0	0	0	0	0	0	0	0	0	0
Training	Evaluator.1	P1	44	Dorper	M1	1	1	0	2	0	2	0	0	0	0	0	5
Training	Evaluator.1	P1	44	Dorper	M2	1	2	2	2	2	2	1	0	1	0	0	11
Training	Evaluator.1	P1	44	Dorper	M3	1	0	0	1	0	0	0	0	0	0	0	1
Training	Evaluator.1	P1	44	Dorper	M4	0	1	0	2	1	0	1	0	1	0	0	5
Training	Evaluator.1	P1	45	Dorper	M1	0	0	0	1	0	2	2	1	1	0	0	5
Training	Evaluator.1	P1	45	Dorper	M2	1	2	1	2	1	1	2	1	1	1	0	9
Training	Evaluator.1	P1	45	Dorper	M3	1	2	2	2	1	0	1	0	1	0	0	8
Training	Evaluator.1	P1	45	Dorper	M4	1	0	0	0	0	0	0	0	0	0	0	0
Training	Evaluator.1	P1	46	Dorper	M1	0	0	0	0	0	2	0	0	0	0	0	2
Training	Evaluator.1	P1	46	Dorper	M2	1	1	2	1	2	1	1	0	1	0	0	8
Training	Evaluator.1	P1	46	Dorper	M3	1	1	2	1	1	0	2	1	1	0	0	7
Training	Evaluator.1	P1	46	Dorper	M4	0	0	0	0	0	0	0	0	0	0	0	0
Training	Evaluator.1	P1	47	Bergam cia	M1	1	2	1	1	2	2	1	0	1	0	0	9
Training	Evaluator.1	P1	47	Bergam cia	M2	1	2	2	2	2	1	1	0	0	0	1	10
Training	Evaluator.1	P1	47	Bergam cia	M3	1	1	1	1	2	1	1	0	1	0	0	7
Training	Evaluator.1	P1	47	Bergam cia	M4	1	2	1	2	2	2	1	0	1	0	0	10
Training	Evaluator.1	P1	48	Laucane	M1	0	0	1	0	0	2	0	0	0	0	0	3
Training	Evaluator.1	P1	48	Laucane	M2	1	2	2	2	1	1	1	0	1	0	0	9
Training	Evaluator.1	P1	48	Laucane	M3	1	1	2	1	1	1	1	0	1	0	0	7
Training	Evaluator.1	P1	48	Laucane	M4	0	0	0	0	0	0	1	0	0	0	1	1
Test	Evaluator.1	P2	1	Laucane	M1	1	1	2	1	0	2	0	0	0	0	0	6
Test	Evaluator.1	P2	1	Laucane	M2	1	1	2	1	1	1	2	1	1	0	0	8
Test	Evaluator.1	P2	1	Laucane	M3	1	2	2	2	1	1	1	1	0	0	0	9
Test	Evaluator.1	P2	1	Laucane	M4	0	0	0	0	0	0	0	0	0	0	0	0
Training	Evaluator.1	P2	2	Laucane	M1	0	0	2	0	2	2	0	0	0	0	0	6
Training	Evaluator.1	P2	2	Laucane	M2	1	2	2	2	2	1	0	0	0	0	0	9
Training	Evaluator.1	P2	2	Laucane	M3	0	1	0	1	1	0	0	0	0	0	0	3
Training	Evaluator.1	P2	2	Laucane	M4	1	1	2	1	0	0	0	0	0	0	0	4
Training	Evaluator.1	P2	3	Dorper	M1	0	0	0	0	0	0	0	0	0	0	0	0
Training	Evaluator.1	P2	3	Dorper	M2	1	1	2	1	2	0	1	0	1	0	0	7
Training	Evaluator.1	P2	3	Dorper	M3	0	0	0	0	0	0	0	0	0	0	0	0
Training	Evaluator.1	P2	3	Dorper	M4	0	0	0	0	1	0	0	0	0	0	0	1
Test	Evaluator.1	P2	4	Dorper	M1	0	1	2	0	0	0	1	0	1	0	0	4
Test	Evaluator.1	P2	4	Dorper	M2	1	2	2	2	0	0	1	1	0	0	0	7
Test	Evaluator.1	P2	4	Dorper	M3	0	0	0	0	0	0	0	0	0	0	0	0
Test	Evaluator.1	P2	4	Dorper	M4	0	1	0	0	0	0	0	0	0	0	0	1
Training	Evaluator.1	P2	5	Laucane	M1	0	0	0	0	0	0	0	0	0	0	0	0
Training	Evaluator.1	P2	5	Laucane	M2	1	2	2	1	0	1	0	0	0	0	0	6
Training	Evaluator.1	P2	5	Laucane	M3	1	0	2	1	1	1	0	0	0	0	0	5
Training	Evaluator.1	P2	5	Laucane	M4	0	0	0	0	0	0	0	0	0	0	0	0
Training	Evaluator.1	P2	6	Bergam cia	M1	1	1	2	2	2	0	1	0	1	0	0	8
Training	Evaluator.1	P2	6	Bergam cia	M2	1	2	2	1	2	1	2	0	1	1	0	10
Training	Evaluator.1	P2	6	Bergam cia	M3	1	1	0	1	1	0	1	0	1	0	0	4
Training	Evaluator.1	P2	6	Bergam cia	M4	0	0	0	0	1	0	0	0	0	0	0	1
Training	Evaluator.1	P2	7	Laucane	M1	0	1	0	0	1	2	0	0	0	0	0	4
Training	Evaluator.1	P2	7	Laucane	M2	1	2	2	2	2	1	1	0	0	1	0	10
Training	Evaluator.1	P2	7	Laucane	M3	1	1	1	2	1	1	0	0	0	0	0	6
Training	Evaluator.1	P2	7	Laucane	M4	1	1	2	1	1	1	0	0	0	0	0	6
Training	Evaluator.1	P2	8	Bergam cia	M1	0	0	0	0	0	0	0	0	0	0	0	0
Training	Evaluator.1	P2	8	Bergam cia	M2	1	2	2	2	0	2	0	0	0	0	0	8
Training	Evaluator.1	P2	8	Bergam cia	M3	1	1	2	1	0	2	1	0	1	0	0	7
Training	Evaluator.1	P2	8	Bergam cia	M4	0	0	0	0	0	0	0	0	0	0	0	0
Training	Evaluator.1	P2	9	Dorper	M1	0	0	0	1	1	0	0	0	0	0	0	2
Training	Evaluator.1	P2	9	Dorper	M2	1	2	2	2	2	0	1	0	1	0	0	9
Training	Evaluator.1	P2	9	Dorper	M3	1	1	1	1	2	0	1	0	1	0	0	6
Training	Evaluator.1	P2	9	Dorper	M4	0	0	0	0	0	0	2	1	0	1	0	2
Training	Evaluator.1	P2	10	Dorper	M1	0	0	0	0	0	0	0	0	0	0	0	0
Training	Evaluator.1	P2	10	Dorper	M2	1	2	2	2	2	1	1	0	0	1	0	10
Training	Evaluator.1	P2	10	Dorper	M3	1	0	2	2	2	0	1	0	1	0	0	7
Training	Evaluator.1	P2	10	Dorper	M4	0	0	2	0	0	0	1	0	1	0	0	3
Training	Evaluator.1	P2	11	Bergam cia	M1	0	0	2	0	0	0	0	0	0	0	0	2
Training	Evaluator.1	P2	11	Bergam cia	M2	1	2	2	2	2	2	2	0	1	1	0	12
Training	Evaluator.1	P2	11	Bergam cia	M3	1	2	2	2	2	2	1	0	1	0	0	11
Training	Evaluator.1	P2	11	Bergam cia	M4	0	0	0	0	0	0	0	0	0	0	0	0
Training	Evaluator.1	P2	12	Bergam cia	M1	0	0	0	0	0	0	0	0	0	0	0	0
Training	Evaluator.1	P2	12	Bergam cia	M2	1	2	2	1	1	0	1	0	1	0	0	7
Training	Evaluator.1	P2	12	Bergam cia	M3	1	2	0	1	1	1	1	0	1	0	0	6
Training	Evaluator.1	P2	12	Bergam cia	M4	0	0	0	0	0	0	0	0	0	0	0	0
Training	Evaluator.1	P2	13	Bergam cia	M1	0	1	0	0	0	0	0	0	0	0	0	1
Training	Evaluator.1	P2	13	Bergam cia	M2	1	2	2	2	1	2	0	0	0	0	0	9
Training	Evaluator.1	P2	13	Bergam cia	M3	1	0	1	2	2	0	0	0	0	0	0	5
Training	Evaluator.1	P2	13	Bergam cia	M4	1	0	2	1	0	0	0	0	0	0	0	3
Training	Evaluator.1	P2	14	Laucane	M1	1	1	2	1	1	0	0	0	0	0	0	5
Training	Evaluator.1	P2	14	Laucane	M2	1	1	2	1	2	1	0	0	0	0	0	7
Training	Evaluator.1	P2	14	Laucane	M3	1	2	2	1	1	0	1	0	1	0	0	7
Training	Evaluator.1	P2	14	Laucane	M4	0	0	0	1	1	0	0	0	0	0	0	2
Training	Evaluator.1	P2	15	Laucane	M1	0	0	0	0	0	0	0	0	0	0	0	0
Training	Evaluator.1	P2	15	Laucane	M2	1	2	2	2	2	2	1	0	0	1	0	11
Training	Evaluator.1	P2	15	Laucane	M3	1	0	2	1	1	1	0	0	0	0	0	5
Training	Evaluator.1	P2	15	Laucane	M4	0	0	0	0	0	0	0	0	0	0	0	0
Test	Evaluator.1	P2	16	Dorper	M1	0	0	0	0	0	0	0	0	0	0	0	0
Test	Evaluator.1	P2	16	Dorper	M2	1	2	2	1	1	2	1	0	1	0	0	9
Test	Evaluator.1	P2	16	Dorper	M3	1	1	2	1	1	2	0	0	0	0	0	7
Test	Evaluator.1	P2	16	Dorper	M4	0	0	0	0	0	0	0	0	0	0	0	0
Training	Evaluator.1	P2	17	Dorper	M1	0	0	0	0	0	0	0	0	0	0	0	0
Training	Evaluator.1	P2	17	Dorper	M2	1	2	2	1	2	1	1	0	1	0	0	9
Training	Evaluator.1	P2	17	Dorper	M3	1	1	2	1	1	0	0	0	0	0	0	5
Training	Evaluator.1	P2	17	Dorper	M4	0	0	0	0	0	0	0	0	0	0	0	0
Training	Evaluator.1	P2	18	Bergam cia	M1	0	0	0	0	0	0	0	0	0	0	0	0
Training	Evaluator.1	P2	18	Bergam cia	M2	1	2	2	2	2	2	1	0	1	0	0	11
Training	Evaluator.1	P2	18	Bergam cia	M3	1	2	2	2	2	1	1	0	1	0	0	10
Training	Evaluator.1	P2	18	Bergam cia	M4	0	0	0	0	1	0	0	0	0	0	0	1
Training	Evaluator.1	P2	19	Laucane	M1	0	0	0	0	2	0	0	0	0	0	0	2
Training	Evaluator.1	P2	19	Laucane	M2	1	2	2	2	2	2	1	0	1	0	0	11
Training	Evaluator.1	P2	19	Laucane	M3	1	1	2	1	2	0	1	0	1	0	0	7
Training	Evaluator.1	P2	19	Laucane	M4	0	0	0	0	0	0	0	0	0	0	0	0
Test	Evaluator.1	P2	20	Laucane	M1	0	1	0	0	1	0	0	0	0	0	0	2
Test	Evaluator.1	P2	20	Laucane	M2	1	2	2	2	2	1	1	0	1	0	0	10
Test	Evaluator.1	P2	20	Laucane	M3	1	1	2	1	1	0	0	0	0	0	0	5
Test	Evaluator.1	P2	20	Laucane	M4	1	0	0	1	0	0	0	0	0	0	0	1
Test	Evaluator.1	P2	21	Laucane	M1	0	1	0	0	0	0	0	0	0	0	0	1
Test	Evaluator.1	P2	21	Laucane	M2	1	2	2	2	2	2	1	0	1	0	0	11
Test	Evaluator.1	P2	21	Laucane	M3	1	2	2	2	2	0	1	0	1	0	0	9
Test	Evaluator.1	P2	21	Laucane	M4	1	1	0	1	2	1	1	0	1	0	0	6
Training	Evaluator.1	P2	22	Bergam cia	M1	0	0	0	0	1	0	0	0	0	0	0	1
Training	Evaluator.1	P2	22	Bergam cia	M2	1	2	2	2	2	2	1	0	1	0	0	11
Training	Evaluator.1	P2	22	Bergam cia	M3	1	2	2	1	1	1	1	0	1	0	0	8
Training	Evaluator.1	P2	22	Bergam cia	M4	0	0	0	0	0	0	0	0	0	0	0	0
Test	Evaluator.1	P2	23	Dorper	M1	0	0	0	0	0	0	0	0	0	0	0	0
Test	Evaluator.1	P2	23	Dorper	M2	1	2	2	2	2	2	2	1	1	1	0	12
Test	Evaluator.1	P2	23	Dorper	M3	0	0	0	0	0	0	0	0	0	0	0	0
Test	Evaluator.1	P2	23	Dorper	M4	0	0	0	0	0	0	0	0	0	0	0	0
Training	Evaluator.1	P2	24	Dorper	M1	0	0	0	1	0	0	0	0	0	0	0	1
Training	Evaluator.1	P2	24	Dorper	M2	1	2	2	2	2	0	1	0	1	0	0	9
Training	Evaluator.1	P2	24	Dorper	M3	1	1	1	2	1	0	1	0	1	0	0	6
Training	Evaluator.1	P2	24	Dorper	M4	0	0	0	0	0	0	0	0	0	0	0	0
Test	Evaluator.1	P2	25	Laucane	M1	0	0	0	1	0	0	0	0	0	0	0	1
Test	Evaluator.1	P2	25	Laucane	M2	1	2	2	1	1	2	1	1	0	0	0	9
Test	Evaluator.1	P2	25	Laucane	M3	0	1	2	0	1	0	0	0	0	0	0	4
Test	Evaluator.1	P2	25	Laucane	M4	0	1	0	1	1	0	0	0	0	0	0	3
Training	Evaluator.1	P2	26	Laucane	M1	0	0	0	0	0	0	0	0	0	0	0	0
Training	Evaluator.1	P2	26	Laucane	M2	1	2	2	2	1	0	1	0	0	0	1	8
Training	Evaluator.1	P2	26	Laucane	M3	1	1	2	2	2	1	0	0	0	0	0	8
Training	Evaluator.1	P2	26	Laucane	M4	0	0	0	0	0	0	0	0	0	0	0	0
Training	Evaluator.1	P2	27	Laucane	M1	0	0	0	0	0	0	0	0	0	0	0	0
Training	Evaluator.1	P2	27	Laucane	M2	1	2	2	2	2	1	1	0	0	1	0	10
Training	Evaluator.1	P2	27	Laucane	M3	1	1	2	1	1	0	0	0	0	0	0	5
Training	Evaluator.1	P2	27	Laucane	M4	0	0	1	0	0	0	0	0	0	0	0	1
Training	Evaluator.1	P2	28	Laucane	M1	0	0	0	0	1	0	0	0	0	0	0	1
Training	Evaluator.1	P2	28	Laucane	M2	1	2	2	1	2	1	1	0	1	0	0	9
Training	Evaluator.1	P2	28	Laucane	M3	1	1	2	1	0	0	1	0	1	0	0	5
Training	Evaluator.1	P2	28	Laucane	M4	0	0	0	0	0	0	0	0	0	0	0	0
Training	Evaluator.1	P2	29	Bergam cia	M1	0	0	0	0	0	0	0	0	0	0	0	0
Training	Evaluator.1	P2	29	Bergam cia	M2	1	2	2	2	2	1	1	0	1	0	0	10
Training	Evaluator.1	P2	29	Bergam cia	M3	1	1	1	1	1	0	0	0	0	0	0	4
Training	Evaluator.1	P2	29	Bergam cia	M4	0	1	0	1	0	0	0	0	0	0	0	2
Test	Evaluator.1	P2	30	Laucane	M1	0	0	0	0	0	0	0	0	0	0	0	0
Test	Evaluator.1	P2	30	Laucane	M2	1	1	2	1	1	0	1	0	1	0	0	6
Test	Evaluator.1	P2	30	Laucane	M3	1	2	2	2	2	2	0	0	0	0	0	10
Test	Evaluator.1	P2	30	Laucane	M4	0	0	0	0	0	0	1	0	1	0	0	1
Training	Evaluator.1	P2	31	Bergam cia	M1	0	0	0	0	0	0	0	0	0	0	0	0
Training	Evaluator.1	P2	31	Bergam cia	M2	1	1	2	1	2	1	1	0	1	0	0	8
Training	Evaluator.1	P2	31	Bergam cia	M3	0	0	1	2	0	0	0	0	0	0	0	3
Training	Evaluator.1	P2	31	Bergam cia	M4	1	0	0	0	0	0	1	0	1	0	0	1
Training	Evaluator.1	P2	32	Dorper	M1	0	0	0	0	0	0	0	0	0	0	0	0
Training	Evaluator.1	P2	32	Dorper	M2	1	1	2	1	1	0	1	0	1	0	0	6
Training	Evaluator.1	P2	32	Dorper	M3	0	0	0	0	0	0	1	0	1	0	0	1
Training	Evaluator.1	P2	32	Dorper	M4	0	0	0	0	0	0	0	0	0	0	0	0
Test	Evaluator.1	P2	33	Dorper	M1	1	0	0	1	0	0	0	0	0	0	0	1
Test	Evaluator.1	P2	33	Dorper	M2	1	1	2	1	2	1	1	0	1	0	0	8
Test	Evaluator.1	P2	33	Dorper	M3	1	1	2	2	1	0	2	1	1	0	0	8
Test	Evaluator.1	P2	33	Dorper	M4	0	0	1	1	0	0	0	0	0	0	0	2
Training	Evaluator.1	P2	34	Dorper	M1	0	0	0	0	0	0	0	0	0	0	0	0
Training	Evaluator.1	P2	34	Dorper	M2	1	2	2	1	1	2	1	0	1	0	0	9
Training	Evaluator.1	P2	34	Dorper	M3	1	1	2	1	1	0	1	0	1	0	0	6
Training	Evaluator.1	P2	34	Dorper	M4	0	1	0	1	0	0	0	0	0	0	0	2
Test	Evaluator.1	P2	35	Dorper	M1	1	1	2	1	2	2	0	0	0	0	0	8
Test	Evaluator.1	P2	35	Dorper	M2	1	1	2	1	2	2	1	0	1	0	0	9
Test	Evaluator.1	P2	35	Dorper	M3	1	0	1	1	1	0	1	0	1	0	0	4
Test	Evaluator.1	P2	35	Dorper	M4	0	0	0	0	0	0	1	0	1	0	0	1
Test	Evaluator.1	P2	36	Dorper	M1	1	1	2	1	0	0	0	0	0	0	0	4
Test	Evaluator.1	P2	36	Dorper	M2	1	2	2	2	2	2	1	0	1	0	0	11
Test	Evaluator.1	P2	36	Dorper	M3	0	0	0	1	0	0	0	0	0	0	0	1
Test	Evaluator.1	P2	36	Dorper	M4	1	0	2	0	0	0	0	0	0	0	0	2
Test	Evaluator.1	P2	37	Bergam cia	M1	1	2	2	1	2	1	2	0	1	1	0	10
Test	Evaluator.1	P2	37	Bergam cia	M2	1	1	2	1	0	0	1	0	0	1	0	5
Test	Evaluator.1	P2	37	Bergam cia	M3	0	1	1	1	2	1	0	0	0	0	0	6
Test	Evaluator.1	P2	37	Bergam cia	M4	1	1	2	1	1	0	0	0	0	0	0	5
Training	Evaluator.1	P2	38	Bergam cia	M1	0	1	0	0	0	0	0	0	0	0	0	1
Training	Evaluator.1	P2	38	Bergam cia	M2	1	2	2	2	2	1	1	0	1	0	0	10
Training	Evaluator.1	P2	38	Bergam cia	M3	0	2	2	1	1	0	0	0	0	0	0	6
Training	Evaluator.1	P2	38	Bergam cia	M4	1	2	2	1	2	2	0	0	0	0	0	9
Test	Evaluator.1	P2	39	Laucane	M1	0	1	0	0	2	0	0	0	0	0	0	3
Test	Evaluator.1	P2	39	Laucane	M2	1	2	2	2	2	1	2	0	1	1	0	11
Test	Evaluator.1	P2	39	Laucane	M3	1	2	2	1	2	1	1	0	1	0	0	9
Test	Evaluator.1	P2	39	Laucane	M4	1	2	2	2	2	1	0	0	0	0	0	9
Training	Evaluator.1	P2	40	Laucane	M1	0	0	0	0	1	0	0	0	0	0	0	1
Training	Evaluator.1	P2	40	Laucane	M2	0	0	0	0	0	0	0	0	0	0	0	0
Training	Evaluator.1	P2	40	Laucane	M3	1	1	2	1	0	1	0	0	0	0	0	5
Training	Evaluator.1	P2	40	Laucane	M4	1	2	0	1	0	0	0	0	0	0	0	3
Training	Evaluator.1	P2	41	Bergam cia	M1	0	0	0	0	1	0	0	0	0	0	0	1
Training	Evaluator.1	P2	41	Bergam cia	M2	1	1	2	1	1	1	0	0	0	0	0	6
Training	Evaluator.1	P2	41	Bergam cia	M3	1	2	2	1	2	2	1	0	1	0	0	10
Training	Evaluator.1	P2	41	Bergam cia	M4	0	1	0	1	1	0	0	0	0	0	0	3
Test	Evaluator.1	P2	42	Laucane	M1	0	1	0	0	0	0	1	1	0	0	0	2
Test	Evaluator.1	P2	42	Laucane	M2	1	2	2	2	2	1	1	0	1	0	0	10
Test	Evaluator.1	P2	42	Laucane	M3	1	1	0	1	1	2	1	0	0	1	0	6
Test	Evaluator.1	P2	42	Laucane	M4	0	0	0	0	1	0	0	0	0	0	0	1
Training	Evaluator.1	P2	43	Dorper	M1	0	1	0	0	0	0	1	1	0	0	0	2
Training	Evaluator.1	P2	43	Dorper	M2	1	2	1	1	2	2	2	0	1	1	0	10
Training	Evaluator.1	P2	43	Dorper	M3	0	0	1	0	0	0	0	0	0	0	0	1
Training	Evaluator.1	P2	43	Dorper	M4	1	1	0	1	0	0	0	0	0	0	0	2
Training	Evaluator.1	P2	44	Dorper	M1	0	1	1	2	1	0	0	0	0	0	0	5
Training	Evaluator.1	P2	44	Dorper	M2	1	2	2	2	2	1	1	0	1	0	0	10
Training	Evaluator.1	P2	44	Dorper	M3	1	0	0	0	0	1	0	0	0	0	0	1
Training	Evaluator.1	P2	44	Dorper	M4	1	1	0	2	0	0	0	0	0	0	0	3
Training	Evaluator.1	P2	45	Dorper	M1	1	1	1	1	0	1	2	1	1	0	0	6
Training	Evaluator.1	P2	45	Dorper	M2	1	2	1	1	2	2	2	1	1	0	0	10
Training	Evaluator.1	P2	45	Dorper	M3	1	1	2	1	0	1	1	0	1	0	0	6
Training	Evaluator.1	P2	45	Dorper	M4	0	0	0	0	0	0	0	0	0	0	0	0
Training	Evaluator.1	P2	46	Dorper	M1	1	1	2	1	0	0	0	0	0	0	0	4
Training	Evaluator.1	P2	46	Dorper	M2	1	2	2	2	2	2	1	0	1	0	0	11
Training	Evaluator.1	P2	46	Dorper	M3	1	1	2	1	1	0	1	0	1	0	0	6
Training	Evaluator.1	P2	46	Dorper	M4	0	0	0	0	0	0	0	0	0	0	0	0
Training	Evaluator.1	P2	47	Bergam cia	M1	0	1	0	0	1	0	1	0	0	0	1	3
Training	Evaluator.1	P2	47	Bergam cia	M2	1	2	2	2	2	1	1	0	0	0	1	10
Training	Evaluator.1	P2	47	Bergam cia	M3	1	2	1	2	2	2	1	0	1	0	0	10
Training	Evaluator.1	P2	47	Bergam cia	M4	1	2	1	2	2	1	0	0	0	0	0	8
Training	Evaluator.1	P2	48	Laucane	M1	0	0	0	0	1	0	1	0	0	0	1	2
Training	Evaluator.1	P2	48	Laucane	M2	1	2	2	2	1	2	1	0	1	0	0	10
Training	Evaluator.1	P2	48	Laucane	M3	1	1	2	1	2	0	1	0	1	0	0	7
Training	Evaluator.1	P2	48	Laucane	M4	0	0	0	0	1	1	0	0	0	0	0	2
